# Supplementary material for: Ethyl 2-benzamido-4,5,6,7-tetra­hydro-1-benzothio­phene-3-carboxyl­ate
Source: Acta Crystallogr Sect E Struct Rep Online. 2010 Sep 30;66(Pt 10):o2652. doi: 10.1107/S1600536810037761 (PMC2983258; doi:10.1107/S1600536810037761)
Supplement: Supplementary file 1 [file e-66-o2652-sup1.cif]

##############################################################################
###                                                                        ###
###        Electronic paper (Acta Crystallographica Section E)             ###
###                                                                        ###
##############################################################################
#                                                                            #
# This CIF contains the data in a paper accepted for publication in Acta     #
# Crystallographica Section E. It conforms to the requirements of Notes      #
# for Authors for Section E, and has been peer reviewed under the auspices   #
# of the IUCr Commission on Journals.                                        #
#                                                                            #
# Full details of the Crystallographic Information File format               #
# are given in the paper "The Crystallographic Information File (CIF):       #
# a New Standard Archive File for Crystallography" by S. R. Hall, F. H.      #
# Allen and I. D. Brown [Acta Cryst. (1991), A47, 655-685].                  #
#                                                                            #
# The current version of the core CIF dictionary is obtainable from          #
# ftp://ftp.iucr.org/pub/cif_core.dic. The current version number is 2.4.    #
#                                                                            #
# Software is freely available for graphical display of the structure(s) in  #
# this CIF.  For information consult the CIF home page http://www.iucr.org/  #
# cif/home.html                                                              #
#                                                                            #
# This file may be used for bona fide research purposes within the           #
# scientific community so long as proper attribution is given to the journal # 
# article from which it was obtained.                                        #
#                                                                            #
##############################################################################
                                             
data_text
_audit_creation_method     ?
_journal_date_recd_electronic     2010-09-19
_journal_date_accepted     2010-09-21
_journal_name_full     'Acta Crystallographica, Section E'
_journal_year     2010
_journal_volume     66
_journal_issue     10
_journal_page_first     o2652
_journal_page_last     o2652
_journal_paper_category     QO
_journal_coeditor_code     GK2302
_publ_contact_author
;
Muhammad Nawaz Tahir
University of Sargodha
Department of Physics
Sargodha
Pakistan
;
_publ_contact_author_email     'dmntahir_uos@yahoo.com'
_publ_contact_author_fax     '0092 48 32 22 121'
_publ_contact_author_phone     '0092 48 92 30 914'
_publ_section_title
;
Ethyl 2-benzamido-4,5,6,7-tetrahydro-1-benzothiophene-3-carboxylate
;
loop_
    _publ_author_name
    _publ_author_address
    'Asma Mukhtar'
;
Institute of Chemistry
University of the Punjab
Lahore
Pakistan
;
    'Tahir, M. Nawaz'
;
Department of Physics
University of Sargodha
Sargodha
Pakistan
;
    'Misbahul Ain Khan'
;
Institute of Chemistry
University of the Punjab
Lahore
Pakistan
;
    'Muhammad Naeem Khan'
;
Applied Chemistry Research Center
PCSIR Laboratories Complex
Lahore 54600
Pakistan
;
data_I
_audit_creation_method     SHELXL-97
_chemical_name_systematic
;
Ethyl 2-benzamido-4,5,6,7-tetrahydro-1-benzothiophene-3-carboxylate
;
_chemical_name_common     ?
_chemical_formula_moiety     'C18 H19 N O3 S'
_chemical_formula_sum     'C18 H19 N O3 S'
_chemical_formula_iupac     'C18 H19 N O3 S'
_chemical_formula_weight     329.40
_symmetry_cell_setting     monoclinic
_symmetry_space_group_name_H-M     'P 21/c'
_symmetry_space_group_name_Hall     '-P 2ybc'
loop_
    _symmetry_equiv_pos_site_id
    _symmetry_equiv_pos_as_xyz
    1 x,y,z
    2 -x,1/2+y,1/2-z
    3 -x,-y,-z
    4 x,1/2-y,1/2+z
_cell_length_a     8.1061(2)
_cell_length_b     10.6593(3)
_cell_length_c     19.0554(5)
_cell_angle_alpha     90
_cell_angle_beta     92.5000(10)
_cell_angle_gamma     90
_cell_volume     1644.92(8)
_cell_formula_units_Z     4
_cell_measurement_reflns_used     2052
_cell_measurement_theta_min     2.52
_cell_measurement_theta_max     25.25
_cell_measurement_temperature     296(2)
_exptl_crystal_description     prism
_exptl_crystal_colour     colorless
_exptl_crystal_size_max     0.25
_exptl_crystal_size_mid     0.20
_exptl_crystal_size_min     0.20
_exptl_crystal_density_diffrn     1.330
_exptl_crystal_density_meas     ?
_exptl_crystal_density_method     'not measured'
_exptl_crystal_F_000     696
_exptl_absorpt_coefficient_mu     0.211
_exptl_absorpt_correction_type     multi-scan
_exptl_absorpt_process_details     '(SADABS; Bruker, 2005)'
_exptl_absorpt_correction_T_min     0.953
_exptl_absorpt_correction_T_max     0.958
_exptl_special_details
;
;
_diffrn_ambient_temperature     296(2)
_diffrn_radiation_type     MoK\a
_diffrn_radiation_wavelength     0.71073
_diffrn_radiation_source     'fine-focus sealed tube'
_diffrn_radiation_monochromator     graphite
_diffrn_measurement_device_type     'Bruker Kappa APEXII CCD'
_diffrn_measurement_method     \w
_diffrn_detector_area_resol_mean     8.10
_diffrn_reflns_number     12204
_diffrn_reflns_av_R_equivalents     0.0368
_diffrn_reflns_av_sigmaI/netI     0.0348
_diffrn_reflns_theta_min     2.52
_diffrn_reflns_theta_max     25.25
_diffrn_reflns_theta_full     25.25
_diffrn_measured_fraction_theta_max     0.997
_diffrn_measured_fraction_theta_full     0.997
_diffrn_reflns_limit_h_min     -9
_diffrn_reflns_limit_h_max     9
_diffrn_reflns_limit_k_min     -12
_diffrn_reflns_limit_k_max     12
_diffrn_reflns_limit_l_min     -22
_diffrn_reflns_limit_l_max     22
_diffrn_standards_number     0
_diffrn_standards_interval_count     0
_diffrn_standards_interval_time     0
_diffrn_standards_decay_%     0
_refine_special_details
;
Refinement of <i>F</i>^2^ against ALL reflections. The weighted <i>R</i>-factor
<i>wR</i> and goodness of fit <i>S</i> are based on <i>F</i>^2^, conventional
<i>R</i>-factors <i>R</i> are based on <i>F</i>, with <i>F</i> set to zero for
negative <i>F</i>^2^. The threshold expression of <i>F</i>^2^ >
\s(<i>F</i>^2^) is used only for calculating <i>R</i>-factors(gt) <i>etc</i>.
and is not relevant to the choice of reflections for refinement.
<i>R</i>-factors based on <i>F</i>^2^ are statistically about twice as large
as those based on <i>F</i>, and <i>R</i>- factors based on ALL data will be
even larger.
;
_reflns_number_total     2964
_reflns_number_gt     2052
_reflns_threshold_expression     I>2\s(I)
_refine_ls_structure_factor_coef     Fsqd
_refine_ls_matrix_type     full
_refine_ls_R_factor_all     0.0680
_refine_ls_R_factor_gt     0.0417
_refine_ls_wR_factor_gt     0.1003
_refine_ls_wR_factor_ref     0.1171
_refine_ls_goodness_of_fit_ref     1.010
_refine_ls_restrained_S_all     1.012
_refine_ls_number_reflns     2964
_refine_ls_number_parameters     210
_refine_ls_number_restraints     6
_refine_ls_hydrogen_treatment     constr
_refine_ls_weighting_scheme     calc
_refine_ls_weighting_details
         'calc w=1/[\s^2^(Fo^2^)+(0.0503P)^2^+0.4332P] where P=(Fo^2^+2Fc^2^)/3'
_atom_sites_solution_hydrogens     geom
_atom_sites_solution_primary     direct
_atom_sites_solution_secondary     difmap
_refine_ls_shift/su_max     0.000
_refine_ls_shift/su_mean     0.000
_refine_diff_density_max     0.163
_refine_diff_density_min     -0.195
loop_
    _atom_type_symbol
    _atom_type_description
    _atom_type_scat_dispersion_real
    _atom_type_scat_dispersion_imag
    _atom_type_scat_source
    'C' 'C' 0.0033 0.0016
                         'International Tables Vol C Tables 4.2.6.8 and 6.1.1.4'
    'H' 'H' 0.0000 0.0000
                         'International Tables Vol C Tables 4.2.6.8 and 6.1.1.4'
    'N' 'N' 0.0061 0.0033
                         'International Tables Vol C Tables 4.2.6.8 and 6.1.1.4'
    'O' 'O' 0.0106 0.0060
                         'International Tables Vol C Tables 4.2.6.8 and 6.1.1.4'
    'S' 'S' 0.1246 0.1234
                         'International Tables Vol C Tables 4.2.6.8 and 6.1.1.4'
_computing_data_collection     'APEX2 (Bruker, 2009)'
_computing_cell_refinement     'SAINT (Bruker, 2009)'
_computing_data_reduction     'SAINT (Bruker, 2009)'
_computing_structure_solution     'SHELXS97 (Sheldrick, 2008)'
_computing_structure_refinement     'SHELXL97 (Sheldrick, 2008)'
_computing_molecular_graphics
                  'ORTEP-3 for Windows (Farrugia, 1997) and PLATON (Spek, 2009)'
_computing_publication_material
;
WinGX (Farrugia, 1999) and PLATON (Spek, 2009)
;
loop_
    _atom_site_type_symbol
    _atom_site_label
    _atom_site_fract_x
    _atom_site_fract_y
    _atom_site_fract_z
    _atom_site_U_iso_or_equiv
    _atom_site_thermal_displace_type
    _atom_site_calc_flag
    _atom_site_refinement_flags
    _atom_site_occupancy
    S S1 0.75739(8) 0.64947(6) 0.09851(3) 0.0685(2) Uani . . 1.000
    O O1 0.9000(2) 0.82309(16) 0.01442(9) 0.0875(7) Uani . . 1.000
    O O2 0.8026(2) 0.41537(14) -0.09850(7) 0.0658(6) Uani . . 1.000
    O O3 0.6816(2) 0.26412(14) -0.03830(7) 0.0666(6) Uani . . 1.000
    N N1 0.8625(2) 0.63457(16) -0.03524(8) 0.0527(6) Uani . . 1.000
    C C1 0.9770(3) 0.8019(2) -0.10411(11) 0.0545(7) Uani . . 1.000
    C C2 0.9702(3) 0.7346(2) -0.16629(12) 0.0679(9) Uani . . 1.000
    C C3 1.0262(3) 0.7864(3) -0.22706(13) 0.0781(10) Uani . . 1.000
    C C4 1.0909(3) 0.9047(3) -0.22675(14) 0.0804(11) Uani . . 1.000
    C C5 1.1013(3) 0.9711(3) -0.16569(16) 0.0830(11) Uani . . 1.000
    C C6 1.0438(3) 0.9216(2) -0.10479(13) 0.0697(9) Uani . . 1.000
    C C7 0.9121(3) 0.7563(2) -0.03689(12) 0.0582(8) Uani . . 1.000
    C C8 0.7865(2) 0.5770(2) 0.01970(10) 0.0484(7) Uani . . 1.000
    C C9 0.7256(2) 0.45660(19) 0.01795(10) 0.0464(7) Uani . . 1.000
    C C10 0.6520(2) 0.4227(2) 0.08292(10) 0.0505(7) Uani . . 1.000
    C C11 0.5695(3) 0.2999(2) 0.09967(11) 0.0615(8) Uani . . 1.000
    C C12A 0.5302(8) 0.2864(5) 0.1768(3) 0.0771(13) Uani . . 0.641(6)
    C C13A 0.4684(7) 0.4071(4) 0.2069(3) 0.0771(13) Uani . . 0.641(6)
    C C14 0.5952(3) 0.5146(3) 0.20270(12) 0.0820(10) Uani . . 1.000
    C C15 0.6620(3) 0.5167(2) 0.12986(11) 0.0601(8) Uani . . 1.000
    C C16 0.7408(3) 0.3798(2) -0.04470(11) 0.0518(7) Uani . . 1.000
    C C17 0.6953(4) 0.1819(2) -0.09806(13) 0.0804(10) Uani . . 1.000
    C C18 0.6130(4) 0.0615(3) -0.08052(16) 0.1017(13) Uani . . 1.000
    C C12B 0.4639(11) 0.3191(11) 0.1642(4) 0.0771(13) Uani . . 0.359(6)
    C C13B 0.5564(13) 0.3883(8) 0.2231(4) 0.0771(13) Uani . . 0.359(6)
    H H1 0.88006 0.58943 -0.07157 0.0632 Uiso . . 1.000
    H H4 1.12771 0.93963 -0.26797 0.0964 Uiso . . 1.000
    H H2 0.92751 0.65362 -0.16705 0.0815 Uiso . . 1.000
    H H3 1.01981 0.74051 -0.26860 0.0936 Uiso . . 1.000
    H H11A 0.64111 0.23142 0.08692 0.0738 Uiso . . 1.000
    H H11B 0.46774 0.29269 0.07120 0.0738 Uiso . . 1.000
    H H12A 0.44709 0.22178 0.18136 0.0926 Uiso . . 0.641(6)
    H H12B 0.62887 0.26010 0.20338 0.0926 Uiso . . 0.641(6)
    H H13A 0.44302 0.39369 0.25557 0.0926 Uiso . . 0.641(6)
    H H13B 0.36703 0.43138 0.18147 0.0926 Uiso . . 0.641(6)
    H H14A 0.54276 0.59409 0.21247 0.0985 Uiso . . 1.000
    H H14B 0.68476 0.50168 0.23738 0.0985 Uiso . . 1.000
    H H17A 0.81052 0.16736 -0.10724 0.0962 Uiso . . 1.000
    H H17B 0.64183 0.21915 -0.13955 0.0962 Uiso . . 1.000
    H H18A 0.66559 0.02642 -0.03888 0.1525 Uiso . . 1.000
    H H18B 0.62180 0.00366 -0.11881 0.1525 Uiso . . 1.000
    H H18C 0.49861 0.07682 -0.07259 0.1525 Uiso . . 1.000
    H H5 1.14776 1.05084 -0.16517 0.0996 Uiso . . 1.000
    H H6 1.04969 0.96880 -0.06371 0.0837 Uiso . . 1.000
    H H12C 0.36549 0.36616 0.15021 0.0926 Uiso . . 0.359(6)
    H H12D 0.42929 0.23798 0.18130 0.0926 Uiso . . 0.359(6)
    H H13C 0.48949 0.39036 0.26402 0.0926 Uiso . . 0.359(6)
    H H13D 0.65770 0.34371 0.23564 0.0926 Uiso . . 0.359(6)
loop_
    _atom_site_aniso_label
    _atom_site_aniso_U_11
    _atom_site_aniso_U_22
    _atom_site_aniso_U_33
    _atom_site_aniso_U_12
    _atom_site_aniso_U_13
    _atom_site_aniso_U_23
    S1 0.0836(4) 0.0704(4) 0.0522(3) -0.0085(3) 0.0127(3) -0.0147(3)
    O1 0.1332(16) 0.0676(12) 0.0634(10) -0.0298(11) 0.0243(10) -0.0167(9)
    O2 0.0950(11) 0.0567(10) 0.0472(9) -0.0046(8) 0.0196(8) -0.0014(7)
    O3 0.0983(12) 0.0495(9) 0.0532(9) -0.0073(8) 0.0168(8) -0.0036(7)
    N1 0.0610(11) 0.0512(11) 0.0463(10) -0.0008(8) 0.0086(8) -0.0027(8)
    C1 0.0553(12) 0.0529(13) 0.0555(13) -0.0032(10) 0.0045(10) 0.0017(11)
    C2 0.0746(15) 0.0689(16) 0.0609(14) -0.0185(12) 0.0098(12) -0.0028(13)
    C3 0.0868(18) 0.089(2) 0.0591(15) -0.0080(15) 0.0115(13) -0.0011(14)
    C4 0.0936(19) 0.0776(19) 0.0714(17) 0.0040(15) 0.0196(14) 0.0237(16)
    C5 0.101(2) 0.0565(16) 0.093(2) -0.0055(14) 0.0221(16) 0.0151(15)
    C6 0.0878(17) 0.0550(15) 0.0670(15) -0.0053(12) 0.0108(13) 0.0003(12)
    C7 0.0642(14) 0.0529(14) 0.0576(13) -0.0069(11) 0.0053(10) -0.0027(12)
    C8 0.0476(11) 0.0559(13) 0.0418(11) 0.0043(10) 0.0031(9) -0.0007(9)
    C9 0.0489(11) 0.0482(12) 0.0420(11) 0.0049(9) 0.0025(9) 0.0029(9)
    C10 0.0485(12) 0.0593(14) 0.0439(11) 0.0080(10) 0.0039(9) 0.0047(10)
    C11 0.0621(13) 0.0656(15) 0.0576(13) 0.0034(11) 0.0117(10) 0.0105(11)
    C12A 0.076(3) 0.098(2) 0.0587(18) 0.004(2) 0.0198(18) 0.0171(15)
    C13A 0.076(3) 0.098(2) 0.0587(18) 0.004(2) 0.0198(18) 0.0171(15)
    C14 0.0943(18) 0.105(2) 0.0479(13) 0.0045(16) 0.0172(12) -0.0045(14)
    C15 0.0626(14) 0.0730(16) 0.0452(12) 0.0009(11) 0.0096(10) -0.0011(11)
    C16 0.0594(13) 0.0505(13) 0.0456(12) 0.0025(10) 0.0044(10) 0.0043(10)
    C17 0.127(2) 0.0565(15) 0.0587(15) -0.0111(15) 0.0169(14) -0.0116(12)
    C18 0.154(3) 0.0614(18) 0.090(2) -0.0203(18) 0.0097(19) -0.0084(16)
    C12B 0.076(3) 0.098(2) 0.0587(18) 0.004(2) 0.0198(18) 0.0171(15)
    C13B 0.076(3) 0.098(2) 0.0587(18) 0.004(2) 0.0198(18) 0.0171(15)
_geom_special_details
;
Bond distances, angles <i>etc</i>. have been calculated using the rounded
fractional coordinates. All su's are estimated from the variances of the
(full) variance-covariance matrix. The cell e.s.d.'s are taken into account in
the estimation of distances, angles and torsion angles
;
loop_
    _geom_bond_atom_site_label_1
    _geom_bond_atom_site_label_2
    _geom_bond_site_symmetry_1
    _geom_bond_site_symmetry_2
    _geom_bond_distance
    _geom_bond_publ_flag
    S1 C8 . . 1.714(2) no
    S1 C15 . . 1.732(2) no
    O1 C7 . . 1.217(3) no
    O2 C16 . . 1.221(3) no
    O3 C16 . . 1.331(3) no
    O3 C17 . . 1.445(3) no
    N1 C7 . . 1.359(3) no
    N1 C8 . . 1.381(2) no
    N1 H1 . . 0.8600 no
    C1 C2 . . 1.384(3) no
    C1 C6 . . 1.386(3) no
    C1 C7 . . 1.488(3) no
    C2 C3 . . 1.378(3) no
    C3 C4 . . 1.366(4) no
    C4 C5 . . 1.361(4) no
    C5 C6 . . 1.375(4) no
    C8 C9 . . 1.375(3) no
    C9 C10 . . 1.444(3) no
    C9 C16 . . 1.457(3) no
    C10 C15 . . 1.343(3) no
    C10 C11 . . 1.510(3) no
    C11 C12A . . 1.524(6) no
    C11 C12B . . 1.542(8) no
    C12A C13A . . 1.503(7) no
    C12B C13B . . 1.514(12) no
    C13A C14 . . 1.544(6) no
    C13B C14 . . 1.440(9) no
    C14 C15 . . 1.512(3) no
    C17 C18 . . 1.491(4) no
    C2 H2 . . 0.9300 no
    C3 H3 . . 0.9300 no
    C4 H4 . . 0.9300 no
    C5 H5 . . 0.9300 no
    C6 H6 . . 0.9300 no
    C11 H11A . . 0.9700 no
    C11 H11B . . 0.9700 no
    C12A H12A . . 0.9700 no
    C12A H12B . . 0.9700 no
    C12B H12D . . 0.9700 no
    C12B H12C . . 0.9700 no
    C13A H13B . . 0.9700 no
    C13A H13A . . 0.9700 no
    C13B H13C . . 0.9700 no
    C13B H13D . . 0.9700 no
    C14 H14A . . 0.9700 no
    C14 H14B . . 0.9700 no
    C17 H17A . . 0.9700 no
    C17 H17B . . 0.9700 no
    C18 H18B . . 0.9600 no
    C18 H18C . . 0.9600 no
    C18 H18A . . 0.9600 no
loop_
    _geom_angle_atom_site_label_1
    _geom_angle_atom_site_label_2
    _geom_angle_atom_site_label_3
    _geom_angle_site_symmetry_1
    _geom_angle_site_symmetry_2
    _geom_angle_site_symmetry_3
    _geom_angle
    _geom_angle_publ_flag
    C8 S1 C15 . . . 90.83(10) no
    C16 O3 C17 . . . 116.70(17) no
    C7 N1 C8 . . . 125.72(18) no
    C7 N1 H1 . . . 117.00 no
    C8 N1 H1 . . . 117.00 no
    C2 C1 C6 . . . 118.0(2) no
    C2 C1 C7 . . . 124.4(2) no
    C6 C1 C7 . . . 117.5(2) no
    C1 C2 C3 . . . 120.6(2) no
    C2 C3 C4 . . . 120.5(2) no
    C3 C4 C5 . . . 119.6(3) no
    C4 C5 C6 . . . 120.8(3) no
    C1 C6 C5 . . . 120.5(2) no
    O1 C7 C1 . . . 123.0(2) no
    O1 C7 N1 . . . 120.4(2) no
    N1 C7 C1 . . . 116.61(19) no
    S1 C8 C9 . . . 112.26(14) no
    S1 C8 N1 . . . 123.14(16) no
    N1 C8 C9 . . . 124.60(18) no
    C8 C9 C16 . . . 120.08(17) no
    C10 C9 C16 . . . 127.95(18) no
    C8 C9 C10 . . . 111.98(17) no
    C11 C10 C15 . . . 121.34(18) no
    C9 C10 C11 . . . 126.98(18) no
    C9 C10 C15 . . . 111.67(19) no
    C10 C11 C12B . . . 108.7(5) no
    C10 C11 C12A . . . 113.5(3) no
    C11 C12A C13A . . . 112.0(4) no
    C11 C12B C13B . . . 112.4(7) no
    C12A C13A C14 . . . 112.4(4) no
    C12B C13B C14 . . . 111.2(7) no
    C13A C14 C15 . . . 108.9(3) no
    C13B C14 C15 . . . 110.7(4) no
    S1 C15 C10 . . . 113.26(16) no
    S1 C15 C14 . . . 120.80(18) no
    C10 C15 C14 . . . 125.9(2) no
    O2 C16 C9 . . . 124.47(19) no
    O3 C16 C9 . . . 113.69(18) no
    O2 C16 O3 . . . 121.84(19) no
    O3 C17 C18 . . . 107.2(2) no
    C1 C2 H2 . . . 120.00 no
    C3 C2 H2 . . . 120.00 no
    C2 C3 H3 . . . 120.00 no
    C4 C3 H3 . . . 120.00 no
    C3 C4 H4 . . . 120.00 no
    C5 C4 H4 . . . 120.00 no
    C4 C5 H5 . . . 120.00 no
    C6 C5 H5 . . . 120.00 no
    C1 C6 H6 . . . 120.00 no
    C5 C6 H6 . . . 120.00 no
    C10 C11 H11A . . . 109.00 no
    C10 C11 H11B . . . 109.00 no
    C12A C11 H11A . . . 109.00 no
    C12A C11 H11B . . . 109.00 no
    H11A C11 H11B . . . 108.00 no
    C12B C11 H11A . . . 131.00 no
    C12B C11 H11B . . . 88.00 no
    C11 C12A H12A . . . 109.00 no
    C11 C12A H12B . . . 109.00 no
    C13A C12A H12A . . . 109.00 no
    C13A C12A H12B . . . 109.00 no
    H12A C12A H12B . . . 108.00 no
    C13B C12B H12C . . . 109.00 no
    C11 C12B H12C . . . 109.00 no
    C11 C12B H12D . . . 109.00 no
    C13B C12B H12D . . . 109.00 no
    H12C C12B H12D . . . 108.00 no
    C12A C13A H13A . . . 109.00 no
    C14 C13A H13A . . . 109.00 no
    C14 C13A H13B . . . 109.00 no
    C12A C13A H13B . . . 109.00 no
    H13A C13A H13B . . . 108.00 no
    C14 C13B H13C . . . 109.00 no
    C14 C13B H13D . . . 109.00 no
    C12B C13B H13C . . . 109.00 no
    C12B C13B H13D . . . 109.00 no
    H13C C13B H13D . . . 108.00 no
    C13A C14 H14A . . . 110.00 no
    C13A C14 H14B . . . 110.00 no
    C15 C14 H14A . . . 110.00 no
    C13B C14 H14A . . . 131.00 no
    C13B C14 H14B . . . 81.00 no
    C15 C14 H14B . . . 110.00 no
    H14A C14 H14B . . . 108.00 no
    C18 C17 H17A . . . 110.00 no
    O3 C17 H17A . . . 110.00 no
    O3 C17 H17B . . . 110.00 no
    H17A C17 H17B . . . 109.00 no
    C18 C17 H17B . . . 110.00 no
    C17 C18 H18C . . . 109.00 no
    C17 C18 H18B . . . 109.00 no
    H18B C18 H18C . . . 109.00 no
    H18A C18 H18B . . . 109.00 no
    H18A C18 H18C . . . 109.00 no
    C17 C18 H18A . . . 109.00 no
loop_
    _geom_torsion_atom_site_label_1
    _geom_torsion_atom_site_label_2
    _geom_torsion_atom_site_label_3
    _geom_torsion_atom_site_label_4
    _geom_torsion_site_symmetry_1
    _geom_torsion_site_symmetry_2
    _geom_torsion_site_symmetry_3
    _geom_torsion_site_symmetry_4
    _geom_torsion
    _geom_torsion_publ_flag
    C15 S1 C8 N1 . . . . 179.88(17) no
    C15 S1 C8 C9 . . . . -0.02(15) no
    C8 S1 C15 C10 . . . . -0.32(18) no
    C8 S1 C15 C14 . . . . -178.7(2) no
    C17 O3 C16 O2 . . . . 0.5(3) no
    C17 O3 C16 C9 . . . . -178.9(2) no
    C16 O3 C17 C18 . . . . -176.8(2) no
    C8 N1 C7 O1 . . . . 4.4(3) no
    C8 N1 C7 C1 . . . . -174.38(19) no
    C7 N1 C8 S1 . . . . -5.3(3) no
    C7 N1 C8 C9 . . . . 174.55(19) no
    C6 C1 C2 C3 . . . . -0.9(4) no
    C7 C1 C2 C3 . . . . 176.9(2) no
    C2 C1 C6 C5 . . . . 0.0(4) no
    C7 C1 C6 C5 . . . . -178.0(2) no
    C2 C1 C7 O1 . . . . -170.1(2) no
    C2 C1 C7 N1 . . . . 8.6(3) no
    C6 C1 C7 O1 . . . . 7.7(4) no
    C6 C1 C7 N1 . . . . -173.6(2) no
    C1 C2 C3 C4 . . . . 0.7(4) no
    C2 C3 C4 C5 . . . . 0.6(4) no
    C3 C4 C5 C6 . . . . -1.6(4) no
    C4 C5 C6 C1 . . . . 1.3(4) no
    S1 C8 C9 C10 . . . . 0.33(19) no
    S1 C8 C9 C16 . . . . -179.36(15) no
    N1 C8 C9 C10 . . . . -179.57(16) no
    N1 C8 C9 C16 . . . . 0.8(3) no
    C8 C9 C10 C11 . . . . 178.53(18) no
    C8 C9 C10 C15 . . . . -0.6(2) no
    C16 C9 C10 C11 . . . . -1.8(3) no
    C16 C9 C10 C15 . . . . 179.1(2) no
    C8 C9 C16 O2 . . . . -1.6(3) no
    C8 C9 C16 O3 . . . . 177.88(18) no
    C10 C9 C16 O2 . . . . 178.8(2) no
    C10 C9 C16 O3 . . . . -1.8(3) no
    C9 C10 C11 C12A . . . . 170.4(3) no
    C15 C10 C11 C12A . . . . -10.6(4) no
    C9 C10 C15 S1 . . . . 0.6(2) no
    C9 C10 C15 C14 . . . . 178.9(2) no
    C11 C10 C15 S1 . . . . -178.60(16) no
    C11 C10 C15 C14 . . . . -0.3(3) no
    C10 C11 C12A C13A . . . . 39.9(5) no
    C11 C12A C13A C14 . . . . -59.8(6) no
    C12A C13A C14 C15 . . . . 46.7(5) no
    C13A C14 C15 S1 . . . . 160.7(3) no
    C13A C14 C15 C10 . . . . -17.5(4) no
loop_
    _geom_hbond_atom_site_label_D
    _geom_hbond_atom_site_label_H
    _geom_hbond_atom_site_label_A
    _geom_hbond_site_symmetry_A
    _geom_hbond_distance_DH
    _geom_hbond_distance_HA
    _geom_hbond_distance_DA
    _geom_hbond_angle_DHA
    _geom_hbond_publ_flag
    N1 H1 O2 . 0.86 2.02 2.664(2) 131 yes
    C6 H6 O1 3_775 0.93 2.44 3.242(3) 145 yes
    C11 H11A O3 . 0.97 2.45 2.845(3) 104 no
