# Supplementary material for: Ethyl 2-benzamido-4,5,6,7-tetra­hydro-1-benzothio­phene-3-carboxyl­ate
Source: Acta Crystallogr Sect E Struct Rep Online. 2010 Sep 30;66(Pt 10):o2652. doi: 10.1107/S1600536810037761 (PMC2983258; doi:10.1107/S1600536810037761)
Supplement: Supplementary file 2 [file e-66-o2652-Isup2.hkl]

#
# h,k,l, Fc-squared, Fo-squared, sigma(Fo-squared) and status flag
#
data_I
_shelx_title ' MA1_0m in P2(1)/c'
_shelx_refln_list_code          4
_shelx_F_calc_maximum      106.74
_exptl_crystal_F_000       696.00
_reflns_d_resolution_high  0.8331
 
loop_
 _symmetry_equiv_pos_as_xyz
 'x, y, z'
 '-x, y+1/2, -z+1/2'
 '-x, -y, -z'
 'x, -y-1/2, z-1/2'
 
_cell_length_a     8.1061
_cell_length_b    10.6593
_cell_length_c    19.0554
_cell_angle_alpha  90.000
_cell_angle_beta   92.500
_cell_angle_gamma  90.000
 
_shelx_F_squared_multiplier     1.000
 
loop_
 _refln_index_h
 _refln_index_k
 _refln_index_l
 _refln_F_squared_calc
 _refln_F_squared_meas
 _refln_F_squared_sigma
 _refln_observed_status
   1   0   0     1586.52     1618.81     22.25 o
   2   0   0      141.72      157.59      4.12 o
   3   0   0     1150.34     1181.34     23.70 o
   4   0   0      357.71      372.70      9.93 o
   5   0   0       37.46       37.66      5.19 o
   6   0   0      176.26      159.49     21.69 o
   7   0   0       10.72       10.21      6.84 o
   8   0   0       21.04       18.95      8.21 o
   9   0   0       40.71       41.59     11.58 o
   1   1   0      193.54      187.83      2.92 o
   2   1   0     9309.76     9079.95     90.95 o
   3   1   0       30.00       27.19      1.22 o
   4   1   0       73.62       57.64      3.24 o
   5   1   0      229.64      196.52      9.76 o
   6   1   0       27.77       34.89      2.38 o
   7   1   0       93.36      100.18      4.49 o
   8   1   0        4.03        3.04      3.42 o
   9   1   0       18.31        8.85      8.21 o
   0   2   0      841.72      768.05     15.52 o
   1   2   0     1971.50     1945.11     20.85 o
   2   2   0     2735.61     2782.79     25.94 o
   3   2   0      359.05      325.10      4.38 o
   4   2   0      662.77      674.67     10.38 o
   5   2   0       31.85       37.94      2.99 o
   6   2   0        0.25       -1.34      1.53 o
   7   2   0       44.95       41.51      3.22 o
   8   2   0        0.27       -3.53      2.35 o
   9   2   0        1.00       -0.81      3.88 o
   1   3   0      226.25      232.46      4.37 o
   2   3   0     1817.15     1877.04     18.06 o
   3   3   0      727.86      748.81      9.09 o
   4   3   0      639.71      644.54      9.24 o
   5   3   0       80.41       77.54      2.61 o
   6   3   0       62.05       54.77      2.73 o
   7   3   0        6.72        8.07      1.52 o
   8   3   0        9.65        7.35      3.73 o
   9   3   0        0.50        1.48      3.26 o
   0   4   0       14.48        5.89      2.01 o
   1   4   0      146.07      161.28      4.44 o
   2   4   0     2419.44     2547.97     30.75 o
   3   4   0     2885.29     2887.06     31.25 o
   4   4   0      285.39      274.20      5.18 o
   5   4   0       44.98       43.62      3.30 o
   6   4   0      107.62      118.32      5.66 o
   7   4   0        2.50        3.44      2.81 o
   8   4   0       45.73       51.63      5.50 o
   9   4   0        0.30       -1.49      3.43 o
   1   5   0     3999.77     4116.44     58.91 o
   2   5   0       41.81       33.01      2.64 o
   3   5   0       99.91       96.29      3.08 o
   4   5   0       21.51       17.72      2.12 o
   5   5   0        4.68        2.59      1.29 o
   6   5   0       19.43       18.91      2.89 o
   7   5   0       20.80       25.83      4.38 o
   8   5   0        0.61        4.32      3.45 o
   0   6   0      396.55      456.96     13.85 o
   1   6   0       44.81       42.71      3.82 o
   2   6   0      178.16      156.32      6.07 o
   3   6   0       15.34       16.58      2.22 o
   4   6   0        8.09        7.05      4.41 o
   5   6   0       13.38        8.68      2.03 o
   6   6   0       48.94       54.47      5.55 o
   7   6   0       58.18       69.74      6.52 o
   8   6   0       26.97       30.42      5.23 o
   1   7   0      117.43      103.11      5.97 o
   2   7   0        8.41        9.92      4.51 o
   3   7   0       32.01       34.46      3.67 o
   4   7   0        5.19        3.40      1.81 o
   5   7   0        0.04        0.17      2.35 o
   6   7   0       13.84       17.97      4.12 o
   7   7   0        0.28       -0.04      3.11 o
   8   7   0        1.08        0.00      3.63 o
   0   8   0       21.47       28.86      6.69 o
   1   8   0        3.27        3.26      2.89 o
   2   8   0       71.73       69.79      5.45 o
   3   8   0       12.71        8.78      3.01 o
   4   8   0        5.84        2.78      2.25 o
   5   8   0       32.18       31.00      3.90 o
   6   8   0        8.25        8.08      3.80 o
   7   8   0        0.03        1.24      3.58 o
   1   9   0      239.65      242.68      8.17 o
   2   9   0        3.09       -2.29      2.65 o
   3   9   0       17.34       14.56      3.58 o
   4   9   0       10.67       12.33      4.08 o
   5   9   0        0.39       -2.35      4.23 o
   6   9   0        9.52        2.91      3.73 o
   0  10   0       29.54       19.69      5.24 o
   1  10   0        2.82       -3.76      2.50 o
   2  10   0      218.83      227.39     10.12 o
   3  10   0        0.13        2.99      2.93 o
   4  10   0        3.84        4.44      4.52 o
   5  10   0       23.91       30.33      5.66 o
   6  10   0       16.42       21.65      5.28 o
   1  11   0       31.69       36.30      4.59 o
   2  11   0       52.59       33.62      4.56 o
   3  11   0       10.29       14.79      5.62 o
   4  11   0        5.80        4.23      3.68 o
   0  12   0       20.07       25.24      6.39 o
   1  12   0        2.13       -2.59      3.08 o
   2  12   0        3.55        1.91      3.41 o
   3  12   0        0.02       -3.52      3.82 o
  -9   1   1        2.19        6.84      7.58 o
  -8   1   1       16.68       12.75      4.37 o
  -7   1   1        0.24       -1.12      1.38 o
  -6   1   1       56.59       52.05      5.32 o
  -5   1   1      100.20      102.55      5.39 o
  -4   1   1      806.80      741.90     11.28 o
  -3   1   1        2.52        2.25      0.82 o
  -2   1   1       44.20       66.84      3.84 o
  -1   1   1     3556.13     3503.15     39.74 o
   1   1   1      228.68      241.50      2.58 o
   3   1   1     1311.17     1224.13     13.60 o
   4   1   1      293.56      303.11      4.78 o
   5   1   1       13.72       15.17      2.05 o
   6   1   1        2.00        3.55      1.39 o
   7   1   1       14.11       12.88      1.90 o
   8   1   1       11.83       13.30      2.91 o
   9   1   1       11.62       23.48      9.27 o
  -9   2   1        2.53        3.83      3.10 o
  -8   2   1        0.34        2.60      5.25 o
  -7   2   1       81.06       86.53      5.80 o
  -6   2   1       42.91       42.87      2.88 o
  -5   2   1      178.05      161.34      4.33 o
  -4   2   1       82.19       59.37      2.47 o
  -3   2   1       28.45       28.76      1.64 o
  -2   2   1      268.56      264.03      3.71 o
   0   2   1      917.77      960.40     12.03 o
   1   2   1     2574.72     2655.05     25.92 o
   2   2   1     2110.09     2112.47     19.88 o
   3   2   1      212.69      226.08      3.36 o
   4   2   1      662.38      626.89      9.17 o
   5   2   1        0.75        1.14      1.39 o
   6   2   1      178.48      178.78      5.11 o
   7   2   1        0.01        0.62      2.14 o
   8   2   1       29.12       33.23      4.17 o
   9   2   1        2.35        3.06      4.16 o
  -9   3   1        0.05       -1.72      4.06 o
  -8   3   1       27.20       33.32      4.32 o
  -7   3   1       29.62       31.54      4.33 o
  -6   3   1       77.45       71.33      2.98 o
  -5   3   1       50.69       52.11      2.53 o
  -4   3   1      350.65      337.25      5.84 o
  -3   3   1       51.05       57.76      1.93 o
  -2   3   1     1392.12     1449.79     16.65 o
  -1   3   1      868.85      909.46     13.44 o
   0   3   1      807.30      714.21      9.91 o
   1   3   1       33.76       43.25      2.17 o
   2   3   1        1.45       -0.92      0.73 o
   3   3   1     1872.64     1910.01     18.89 o
   4   3   1       55.05       71.67      2.54 o
   5   3   1      374.65      390.36      6.43 o
   6   3   1      141.59      134.09      3.53 o
   7   3   1        6.21        7.16      2.08 o
   8   3   1       11.69       19.01      2.61 o
   9   3   1        2.61        4.35      3.59 o
  -9   4   1        6.79        1.54      3.58 o
  -8   4   1       30.28       34.14      6.08 o
  -7   4   1       10.62        9.53      3.21 o
  -6   4   1        5.27        7.23      1.86 o
  -5   4   1        7.01        7.37      1.71 o
  -4   4   1       67.49       73.89      2.58 o
  -3   4   1     1283.22     1330.59     14.73 o
  -2   4   1      346.10      345.94      6.17 o
  -1   4   1       57.41       63.07      2.78 o
   0   4   1      507.14      551.13      8.66 o
   1   4   1      426.97      405.29      7.30 o
   2   4   1       32.48       36.00      1.86 o
   3   4   1     3999.31     4305.57     40.27 o
   4   4   1      161.62      151.79      4.55 o
   5   4   1       39.46       37.19      2.78 o
   6   4   1       40.06       37.87      4.47 o
   7   4   1       15.00       11.53      3.42 o
   8   4   1        6.43        6.53      4.62 o
   9   4   1        9.93       10.25      4.12 o
  -8   5   1       10.98       13.34      4.12 o
  -7   5   1        9.35        4.42      3.28 o
  -6   5   1        1.17        1.50      2.13 o
  -5   5   1       30.75       36.47      2.36 o
  -4   5   1        5.41        6.02      3.52 o
  -3   5   1       16.16        9.45      1.37 o
  -2   5   1      669.05      719.47     12.32 o
  -1   5   1     3477.79     3585.74     75.67 o
   0   5   1     1337.35     1426.49     24.73 o
   1   5   1      102.86      115.59      4.49 o
   2   5   1      223.98      279.68      6.53 o
   3   5   1      293.97      321.47      5.35 o
   4   5   1       12.70       18.50      2.19 o
   5   5   1        1.81        1.72      1.61 o
   6   5   1        9.89        7.23      3.03 o
   7   5   1       25.27       14.32      3.92 o
   8   5   1        6.31        6.21      3.47 o
  -8   6   1        2.54        1.41      3.59 o
  -7   6   1        2.75        5.01      3.50 o
  -6   6   1       87.23       97.79      7.09 o
  -5   6   1       24.83       21.90      2.56 o
  -4   6   1       47.04       53.40      3.44 o
  -3   6   1       31.40       37.43      2.93 o
  -2   6   1       15.91       14.58      3.47 o
  -1   6   1       11.80       11.71      2.21 o
   0   6   1        6.65        4.68      2.25 o
   1   6   1      915.56      986.73     19.14 o
   2   6   1      541.37      570.21     12.84 o
   3   6   1       27.57       29.81      2.49 o
   4   6   1       62.06       62.29      4.09 o
   5   6   1       20.47       28.69      2.85 o
   6   6   1        0.22       -0.52      2.79 o
   7   6   1        0.07        0.25      2.90 o
   8   6   1        1.20       -1.21      3.50 o
  -8   7   1       24.32       13.83      4.88 o
  -7   7   1        8.83        9.14      3.89 o
  -6   7   1      114.88      122.26      8.16 o
  -5   7   1       53.25       49.52      4.18 o
  -4   7   1       12.45       10.67      2.03 o
  -3   7   1      119.74      116.02      5.80 o
  -2   7   1       27.16       26.44      3.47 o
  -1   7   1        1.13       -1.10      1.85 o
   0   7   1      130.39      126.75      9.52 o
   1   7   1      741.48      739.57     21.46 o
   2   7   1       46.37       49.86      4.44 o
   3   7   1       18.44       16.67      2.97 o
   4   7   1       42.97       40.89      3.86 o
   5   7   1       26.88       28.38      4.45 o
   6   7   1        2.79        5.96      3.34 o
   7   7   1        3.66        3.12      3.44 o
   8   7   1       23.81       24.15      5.18 o
  -7   8   1        1.98       -0.03      3.48 o
  -6   8   1        3.82        4.57      3.56 o
  -5   8   1        0.60       -2.44      2.39 o
  -4   8   1        1.83        0.46      1.96 o
  -3   8   1       43.76       40.04      4.30 o
  -2   8   1       60.91       60.96      4.56 o
  -1   8   1       76.91       89.58      7.68 o
   0   8   1       42.18       36.69      3.74 o
   1   8   1     1081.70     1100.24     22.53 o
   2   8   1        4.94        3.22      2.71 o
   3   8   1       16.89       11.86      3.16 o
   4   8   1        6.16        5.28      2.46 o
   5   8   1        0.02        0.61      2.64 o
   6   8   1        7.78        3.05      3.47 o
   7   8   1        0.59       -2.45      3.31 o
  -6   9   1       15.29       11.55      4.08 o
  -5   9   1        2.64        2.05      2.95 o
  -4   9   1        6.35       11.82      3.33 o
  -3   9   1        4.99       11.85      3.15 o
  -2   9   1       30.86       26.95      3.62 o
  -1   9   1       22.82       17.80      3.49 o
   0   9   1       70.50       72.47      5.41 o
   1   9   1       73.20       66.60      5.78 o
   2   9   1        8.75        2.75      3.07 o
   3   9   1       39.88       32.84      5.07 o
   4   9   1      101.10      103.65      7.63 o
   5   9   1       10.94        8.67      3.27 o
   6   9   1        2.97        4.37      3.84 o
  -6  10   1        0.16        0.12      3.17 o
  -5  10   1       76.08       88.99      6.54 o
  -4  10   1       28.61       30.78      3.87 o
  -3  10   1      103.60       97.77      6.25 o
  -2  10   1       20.85       20.03      3.90 o
  -1  10   1       53.60       44.80      4.81 o
   0  10   1       20.20       17.81      3.65 o
   1  10   1        2.25       -1.85      2.63 o
   2  10   1       84.32       92.73      9.55 o
   3  10   1       16.51        5.67      4.17 o
   4  10   1        2.52       -3.15      3.50 o
   5  10   1       15.95       22.05      9.17 o
   6  10   1        0.96        0.71      3.85 o
  -4  11   1       39.81       40.33      4.67 o
  -3  11   1       29.66       19.72      4.94 o
  -2  11   1       41.55       41.01      5.65 o
  -1  11   1        7.52       -0.40      2.88 o
   0  11   1      108.80      109.71      7.06 o
   1  11   1       22.75       23.62      4.10 o
   2  11   1        0.62       -3.12      2.70 o
   3  11   1        2.71        1.29      3.77 o
   4  11   1        1.84        1.65      5.30 o
  -3  12   1        5.46        0.01      5.21 o
  -2  12   1        0.13        0.37      3.24 o
  -1  12   1        0.16        6.08      3.48 o
   0  12   1        0.08       -1.45      2.93 o
   1  12   1       23.20       22.08      4.42 o
   2  12   1       55.15       63.18      5.86 o
   3  12   1        0.12        1.75      3.83 o
  -7   0   2       97.85      105.60     10.06 o
  -6   0   2       87.39       93.88     13.79 o
  -5   0   2      724.52      770.75     22.02 o
  -4   0   2        0.13        1.27      1.86 o
  -3   0   2        8.15        2.26      2.55 o
  -2   0   2    11392.88    10315.87    160.39 o
  -1   0   2        0.66        0.47      0.62 o
   1   0   2     2902.48     2938.16     33.36 o
   3   0   2        4.81        5.76      1.06 o
   4   0   2        0.00        0.21      2.16 o
   5   0   2        3.05       -0.63      3.26 o
   6   0   2       26.66       27.43      3.32 o
   7   0   2      117.12      121.70      4.13 o
   8   0   2       17.92       19.89      3.11 o
   9   0   2        4.33       -2.84      6.21 o
  -9   1   2        0.11       10.21      9.58 o
  -8   1   2        0.01       -1.43      2.50 o
  -7   1   2      150.82      153.56      4.52 o
  -6   1   2       62.05       66.05      3.43 o
  -5   1   2       11.84       11.27      1.52 o
  -4   1   2      160.10      138.06      2.81 o
  -3   1   2      862.31      784.14     12.50 o
  -2   1   2     1861.24     1720.51     18.70 o
  -1   1   2      444.43      439.43      4.41 o
   0   1   2      339.83      280.31      3.46 o
   1   1   2     1493.68     1481.41     11.39 o
   3   1   2     1699.33     1745.30     16.94 o
   4   1   2      188.66      184.93      4.03 o
   5   1   2       49.32       56.18      2.52 o
   6   1   2      114.61      126.59      4.73 o
   7   1   2        0.57       -1.07      1.55 o
   8   1   2       41.67       37.73      4.07 o
   9   1   2        0.64        6.26      8.32 o
  -9   2   2        8.68       10.88      3.52 o
  -8   2   2        4.47        0.55      2.58 o
  -7   2   2       48.33       46.34      3.31 o
  -6   2   2       13.26       11.76      2.02 o
  -5   2   2      673.94      646.25     14.47 o
  -4   2   2      152.20      153.24      3.73 o
  -3   2   2      366.10      347.91      8.61 o
  -2   2   2       29.31       35.19      1.43 o
  -1   2   2      954.72      893.81     10.31 o
   0   2   2      991.16      970.91     11.20 o
   1   2   2     1383.56     1411.78     13.54 o
   2   2   2        5.61        0.91      0.55 o
   3   2   2      788.64      770.00      7.90 o
   4   2   2     4843.83     4837.72     45.21 o
   5   2   2       95.53       84.95      2.77 o
   6   2   2       98.22       97.49      2.68 o
   7   2   2       55.94       50.61      3.75 o
   8   2   2        2.49        2.39      1.73 o
   9   2   2        0.10       -0.07      3.30 o
  -9   3   2        1.62        0.01      3.13 o
  -8   3   2        3.30        5.79      3.06 o
  -7   3   2        0.65        3.85      2.66 o
  -6   3   2       53.24       52.49      4.45 o
  -5   3   2      120.33      114.98      4.23 o
  -4   3   2      321.04      287.87      6.36 o
  -3   3   2      708.43      716.31      9.30 o
  -2   3   2      132.59      154.10      3.10 o
  -1   3   2        2.73        5.69      1.57 o
   0   3   2     2231.35     2325.19     25.43 o
   1   3   2       36.33       30.33      1.69 o
   2   3   2      366.80      358.26      4.46 o
   3   3   2      150.41      160.09      2.99 o
   4   3   2      749.43      817.95     10.21 o
   5   3   2      930.51      881.25     11.77 o
   6   3   2       27.99       18.79      1.92 o
   7   3   2        0.51       -0.26      2.04 o
   8   3   2        7.13        9.02      2.43 o
   9   3   2        9.86       10.33      3.74 o
  -9   4   2        2.96        3.33      3.81 o
  -8   4   2       40.41       34.96      4.82 o
  -7   4   2       25.43       23.30      4.72 o
  -6   4   2       77.71       74.79      4.06 o
  -5   4   2        0.04        0.23      3.48 o
  -4   4   2       40.23       44.91      2.17 o
  -3   4   2       11.17        2.95      1.39 o
  -2   4   2      197.81      207.90      4.57 o
  -1   4   2      288.79      305.62      5.82 o
   0   4   2      698.65      728.77     10.76 o
   1   4   2      622.27      651.13      9.06 o
   2   4   2       73.97       62.01      2.76 o
   3   4   2      733.83      738.59      8.32 o
   4   4   2      193.92      205.53      3.92 o
   5   4   2      715.55      755.78     13.79 o
   6   4   2       65.79       61.36      3.61 o
   7   4   2        0.24        4.36      3.11 o
   8   4   2       18.55       19.97      4.36 o
   9   4   2        2.27        2.92      3.50 o
  -8   5   2       71.52       82.54      7.02 o
  -7   5   2        3.70        1.95      3.00 o
  -6   5   2      286.61      285.87      8.23 o
  -5   5   2       76.62       90.18      3.49 o
  -4   5   2      719.61      735.87     12.51 o
  -3   5   2        3.76        6.43      1.39 o
  -2   5   2      505.66      501.99     11.85 o
  -1   5   2     3220.06     3460.96     50.41 o
   0   5   2     1338.13     1312.75     23.20 o
   1   5   2      110.79       94.63      4.17 o
   2   5   2        9.67       12.55      2.04 o
   3   5   2       82.90       98.19      3.06 o
   4   5   2      320.31      311.89      6.82 o
   5   5   2        1.20        0.10      1.15 o
   6   5   2       42.33       56.50      5.33 o
   7   5   2        7.62        6.48      3.32 o
   8   5   2        0.01        1.15      3.21 o
  -8   6   2       15.38       21.93      5.29 o
  -7   6   2       91.98      105.23      7.75 o
  -6   6   2       11.29        6.76      3.37 o
  -5   6   2      146.30      144.31      4.95 o
  -4   6   2      113.91      116.53      4.92 o
  -3   6   2        3.82        6.47      1.67 o
  -2   6   2      135.15      145.14      5.19 o
  -1   6   2      242.51      191.90      7.26 o
   0   6   2       18.32       24.68      3.28 o
   1   6   2     1828.40     1804.04     31.19 o
   2   6   2      238.86      201.60      7.98 o
   3   6   2      352.50      310.59      7.07 o
   4   6   2       20.96       25.64      2.11 o
   5   6   2       10.69       11.13      2.25 o
   6   6   2        2.03        4.67      3.07 o
   7   6   2        0.38        0.06      2.99 o
   8   6   2        2.79        4.32      3.75 o
  -8   7   2        0.12       -2.84      3.50 o
  -7   7   2        0.88       -4.72      3.14 o
  -6   7   2        1.00       -3.06      2.89 o
  -5   7   2       11.60        9.70      2.80 o
  -4   7   2        0.35       -2.28      1.52 o
  -3   7   2       18.18       13.54      3.51 o
  -2   7   2        0.97       -2.49      1.66 o
  -1   7   2        3.60        0.51      1.97 o
   0   7   2       39.49       25.72      3.40 o
   1   7   2       30.90       26.65      3.80 o
   2   7   2        3.29        1.80      2.48 o
   3   7   2      122.14      134.01      5.75 o
   4   7   2       33.45       29.37      3.28 o
   5   7   2       14.18       15.12      3.08 o
   6   7   2        2.03        4.07      3.18 o
   7   7   2       16.54       16.06      6.66 o
   8   7   2        0.83        0.51      3.70 o
  -7   8   2        2.50        6.60      3.95 o
  -6   8   2        4.58        4.01      3.51 o
  -5   8   2       19.88       20.60      3.47 o
  -4   8   2        8.84       12.63      2.42 o
  -3   8   2       11.40       14.12      2.86 o
  -2   8   2        0.01        0.11      2.20 o
  -1   8   2        0.58       -0.15      2.21 o
   0   8   2       20.21       14.30      3.27 o
   1   8   2       24.67       23.25      5.23 o
   2   8   2       84.65       85.40      6.05 o
   3   8   2       91.00       94.51      6.19 o
   4   8   2       27.44       31.54      3.70 o
   5   8   2       30.20       24.20      3.75 o
   6   8   2       11.18       14.92      4.33 o
   7   8   2        2.76       -2.98      3.35 o
  -6   9   2        4.85        4.59      3.30 o
  -5   9   2        0.41        1.89      2.83 o
  -4   9   2       15.64       16.37      3.14 o
  -3   9   2      200.46      176.79      9.32 o
  -2   9   2       14.18        8.64      3.05 o
  -1   9   2       50.87       48.69      4.65 o
   0   9   2      114.08      107.24     11.23 o
   1   9   2       30.61       29.13      5.68 o
   2   9   2       18.88       14.86      3.78 o
   3   9   2       14.33       15.40      3.71 o
   4   9   2      126.88      136.28     11.68 o
   5   9   2       48.32       43.84      7.60 o
   6   9   2        1.13        2.03      3.61 o
  -6  10   2        8.44        2.26      3.29 o
  -5  10   2       69.32       93.55      8.13 o
  -4  10   2        3.45        7.92      3.02 o
  -3  10   2      163.74      177.32      7.89 o
  -2  10   2       56.53       55.79      5.11 o
  -1  10   2       41.74       48.03      4.91 o
   0  10   2      144.86      119.07      6.87 o
   1  10   2       34.39       32.91      4.82 o
   2  10   2        0.12        0.93      3.20 o
   3  10   2      130.69      126.56      7.99 o
   4  10   2        2.03        4.61      3.92 o
   5  10   2        0.03        0.57      3.65 o
  -4  11   2        1.97       -0.87      3.78 o
  -3  11   2       52.58       53.86      8.38 o
  -2  11   2        0.01       -4.02      2.84 o
  -1  11   2        8.33        4.83      3.47 o
   0  11   2       49.95       47.21      5.14 o
   1  11   2       11.44       10.03      3.48 o
   2  11   2       20.07       21.01      4.51 o
   3  11   2        0.30       -1.55      4.43 o
   4  11   2       42.03       42.90      6.37 o
  -3  12   2        0.10       -0.31      4.11 o
  -2  12   2        2.24        4.02      3.50 o
  -1  12   2        3.26        5.09      3.51 o
   0  12   2        4.97        3.02      3.30 o
   1  12   2        4.62        0.72      3.35 o
   2  12   2        0.16        0.12      3.20 o
   3  12   2        0.69        8.19      4.47 o
  -9   1   3       18.54       12.11      9.79 o
  -8   1   3       81.82       79.14      7.79 o
  -7   1   3       38.15       40.17      3.54 o
  -6   1   3       47.34       46.48      3.56 o
  -5   1   3      103.02      114.81      3.23 o
  -4   1   3       70.55       57.56      2.69 o
  -3   1   3       10.37        5.99      1.15 o
  -2   1   3      275.41      286.30      3.39 o
  -1   1   3      375.57      356.06      3.71 o
   0   1   3      199.99      160.79      2.18 o
   2   1   3     4723.23     4754.11     38.99 o
   3   1   3      180.50      167.42      2.80 o
   4   1   3      417.57      445.07      5.75 o
   5   1   3       23.32       22.27      1.39 o
   6   1   3        5.44        5.98      1.18 o
   7   1   3        0.63        1.21      1.25 o
   8   1   3       15.03       14.84      4.39 o
   9   1   3        0.26        0.87      5.18 o
  -9   2   3        1.48        3.60      3.01 o
  -8   2   3        9.89       11.41      3.56 o
  -7   2   3        0.31        0.84      2.25 o
  -6   2   3       37.64       41.46      3.70 o
  -5   2   3        4.55        6.03      1.83 o
  -4   2   3      930.76      921.48     12.09 o
  -3   2   3      306.62      329.87     11.31 o
  -2   2   3     1662.08     1576.50     16.49 o
  -1   2   3      223.27      174.75      2.78 o
   0   2   3      718.01      728.69      8.62 o
   1   2   3     2358.27     2362.15     19.71 o
   2   2   3     2357.41     2279.84     18.34 o
   3   2   3      114.18      129.99      2.18 o
   4   2   3     5759.50     5793.55     53.87 o
   5   2   3      791.37      755.12      9.65 o
   6   2   3      198.59      206.66      4.21 o
   7   2   3       88.27       96.60      4.25 o
   8   2   3       11.24       11.31      3.07 o
   9   2   3        2.88        0.76      3.46 o
  -9   3   3        1.89        1.42      3.41 o
  -8   3   3        6.14        4.74      3.97 o
  -7   3   3       32.76       28.05      3.94 o
  -6   3   3       13.95        9.50      1.83 o
  -5   3   3      348.04      353.00      7.61 o
  -4   3   3       28.36       29.58      2.14 o
  -3   3   3     1315.57     1279.85     15.26 o
  -2   3   3       98.08       96.88      2.51 o
  -1   3   3     2040.41     1988.36     24.24 o
   0   3   3      410.92      420.47      6.98 o
   1   3   3       59.06       38.92      1.82 o
   2   3   3      103.12       98.59      2.04 o
   3   3   3       28.68       42.34      1.70 o
   4   3   3      193.95      201.13      3.49 o
   5   3   3     1033.77     1070.27     13.18 o
   6   3   3      299.28      277.18      6.29 o
   7   3   3        5.18        9.16      2.41 o
   8   3   3        1.66        2.19      2.17 o
   9   3   3        1.03       -1.51      4.11 o
  -9   4   3        2.15        2.23      3.47 o
  -8   4   3      122.30      113.03      9.82 o
  -7   4   3        5.36        3.50      2.96 o
  -6   4   3      118.64      117.95      5.04 o
  -5   4   3        8.56        7.78      1.91 o
  -4   4   3        0.03        0.11      1.14 o
  -3   4   3      714.19      755.08     10.35 o
  -2   4   3      889.12      905.17     11.46 o
  -1   4   3      521.43      578.76      9.12 o
   0   4   3        0.07       -0.22      1.05 o
   1   4   3        2.25        1.85      0.98 o
   2   4   3       11.51       15.96      1.43 o
   3   4   3       94.41      103.10      2.55 o
   4   4   3       22.29       27.30      1.78 o
   5   4   3       36.69       31.93      2.45 o
   6   4   3       16.04       12.40      2.16 o
   7   4   3        3.69        1.46      2.55 o
   8   4   3        6.53        7.43      2.82 o
   9   4   3        1.48       -2.90      3.25 o
  -8   5   3       43.66       47.10      5.73 o
  -7   5   3        9.24       10.89      3.54 o
  -6   5   3        5.76        3.11      2.96 o
  -5   5   3       82.01       88.20      2.87 o
  -4   5   3       28.29       31.72      2.62 o
  -3   5   3      139.85      152.52      3.89 o
  -2   5   3      172.78      156.06      4.37 o
  -1   5   3      472.68      474.30      9.46 o
   0   5   3      604.30      647.40     22.21 o
   1   5   3      141.25      167.08      9.28 o
   2   5   3       27.23       24.78      2.12 o
   3   5   3        3.14        0.81      1.11 o
   4   5   3       15.88       14.62      2.07 o
   5   5   3       86.66       87.56      3.79 o
   6   5   3       14.75        9.87      3.31 o
   7   5   3       24.22       20.27      4.83 o
   8   5   3       29.94       17.87      4.55 o
  -8   6   3        6.10        5.06      4.24 o
  -7   6   3        0.79       -2.79      2.98 o
  -6   6   3      209.81      228.12      9.43 o
  -5   6   3        8.78        8.58      2.15 o
  -4   6   3      620.21      641.57     11.36 o
  -3   6   3      121.41      107.43      4.17 o
  -2   6   3       63.34       59.69      3.80 o
  -1   6   3       32.64       27.71      3.94 o
   0   6   3      628.93      641.52     14.16 o
   1   6   3      993.22     1044.36     20.26 o
   2   6   3      385.29      430.71      9.28 o
   3   6   3      134.68      138.96      4.79 o
   4   6   3        0.01        1.98      2.11 o
   5   6   3      117.77      128.99      5.14 o
   6   6   3       29.30       30.73      4.68 o
   7   6   3        0.01        0.07      3.12 o
   8   6   3        2.18        4.10      3.82 o
  -8   7   3        8.70        4.04      3.54 o
  -7   7   3       25.63       30.48      4.04 o
  -6   7   3        7.44        8.04      3.55 o
  -5   7   3      105.13      102.60      5.07 o
  -4   7   3        5.26        5.59      1.80 o
  -3   7   3      200.42      180.67      5.28 o
  -2   7   3       17.36       22.63      2.92 o
  -1   7   3       41.50       56.53      4.66 o
   0   7   3      107.88      109.51      6.27 o
   1   7   3      110.36      110.72      6.36 o
   2   7   3      346.58      338.95      8.51 o
   3   7   3      996.65     1001.59     19.86 o
   4   7   3       30.36       31.27      4.47 o
   5   7   3       13.88       17.95      3.60 o
   6   7   3       15.44       18.79      4.23 o
   7   7   3        1.47        2.97      3.35 o
  -7   8   3        0.62        0.09      2.93 o
  -6   8   3       20.26       18.67      3.60 o
  -5   8   3        8.12       19.57      3.03 o
  -4   8   3       64.75       77.53      3.94 o
  -3   8   3       54.63       50.47      3.62 o
  -2   8   3       35.97       33.33      3.65 o
  -1   8   3      196.31      185.05      6.82 o
   0   8   3        4.14        3.31      4.04 o
   1   8   3       54.18       38.62      4.58 o
   2   8   3        6.26        6.97      3.08 o
   3   8   3        3.81        3.44      2.83 o
   4   8   3        0.50       -1.49      2.17 o
   5   8   3        6.13        5.73      2.96 o
   6   8   3       29.95       27.54      4.98 o
   7   8   3       16.00       17.70      5.66 o
  -6   9   3        4.28       -2.35      2.85 o
  -5   9   3        0.04       -0.96      2.71 o
  -4   9   3        6.97        8.29      2.80 o
  -3   9   3      122.92      146.04      6.88 o
  -2   9   3      112.68      110.25      6.61 o
  -1   9   3      316.02      282.03      9.89 o
   0   9   3        1.13        0.14      3.16 o
   1   9   3      152.17      151.49     12.79 o
   2   9   3       31.16       20.19      4.73 o
   3   9   3       83.52       76.64      6.10 o
   4   9   3        9.51       14.37      4.03 o
   5   9   3       11.85       14.12      4.27 o
   6   9   3        0.40       -1.18      3.32 o
  -5  10   3       38.23       44.32      5.15 o
  -4  10   3       25.71       18.46      3.52 o
  -3  10   3      137.01      131.43      7.16 o
  -2  10   3        1.96        2.48      3.08 o
  -1  10   3      245.24      226.59      9.83 o
   0  10   3       13.70       15.67      3.62 o
   1  10   3        0.01        0.17      3.17 o
   2  10   3       53.81       59.10      6.04 o
   3  10   3        0.21        1.79      3.34 o
   4  10   3        4.33        6.06      5.95 o
   5  10   3        1.61       -0.77      3.58 o
  -4  11   3        0.01       -0.23      3.43 o
  -3  11   3        4.93        8.22      4.17 o
  -2  11   3       46.50       38.18      7.34 o
  -1  11   3        5.36        0.73      3.02 o
   0  11   3       24.46       19.40      4.02 o
   1  11   3        0.85       -2.60      2.77 o
   2  11   3        2.61       -1.73      4.73 o
   3  11   3        8.50        8.45      5.21 o
   4  11   3       29.18       40.05      6.20 o
  -3  12   3        2.39        6.63      4.54 o
  -2  12   3        6.27        2.87      3.52 o
  -1  12   3        0.77       10.36      5.85 o
   0  12   3       18.70       20.17      4.46 o
   1  12   3        0.30        0.29      3.19 o
   2  12   3       37.36       35.95      5.03 o
   3  12   3        4.16        1.28      8.63 o
  -8   0   4        6.66        5.33      2.15 o
  -7   0   4       27.42       32.01      9.58 o
  -6   0   4      270.67      282.72     19.37 o
  -5   0   4     1993.29     2087.23     42.55 o
  -4   0   4      228.94      197.03      5.47 o
  -3   0   4       78.56       66.05      3.43 o
  -2   0   4      823.50      800.23     10.71 o
  -1   0   4     6699.96     6222.98     65.94 o
   0   0   4      977.06      971.91     15.79 o
   1   0   4      154.85      142.10      3.30 o
   2   0   4       12.83       15.62      1.78 o
   3   0   4     2686.81     2640.78     40.73 o
   4   0   4      632.07      671.57     12.64 o
   5   0   4       43.79       38.20      2.74 o
   6   0   4       23.19       26.15      3.01 o
   7   0   4       29.51       26.33      3.89 o
   8   0   4        9.42       13.86      3.58 o
   9   0   4        0.17       -2.18      3.42 o
  -9   1   4       27.97       28.75     11.58 o
  -8   1   4        7.40        5.45      2.75 o
  -7   1   4        6.60        6.91      2.57 o
  -6   1   4       88.82       86.34      7.90 o
  -5   1   4      434.81      412.49      8.19 o
  -4   1   4      315.17      291.36      4.80 o
  -3   1   4     2167.72     2148.78     22.63 o
  -2   1   4      218.30      216.02      2.96 o
  -1   1   4      196.72      170.26      2.42 o
   0   1   4     8186.08     7855.82     74.62 o
   1   1   4      324.01      327.12      3.61 o
   2   1   4     2010.29     1965.51     15.36 o
   3   1   4      675.71      666.37      6.82 o
   4   1   4     2300.74     2224.61     22.14 o
   5   1   4      259.89      248.72      4.65 o
   6   1   4        8.51       10.62      1.47 o
   7   1   4        7.13        5.17      2.70 o
   8   1   4       29.14       28.99      3.02 o
   9   1   4       23.88       28.54      4.53 o
  -9   2   4        6.15       -0.13      3.18 o
  -8   2   4       26.58       26.31      4.00 o
  -7   2   4        0.39       -0.26      4.21 o
  -6   2   4       29.59       29.86      3.47 o
  -5   2   4      230.79      234.76      5.10 o
  -4   2   4       48.71       51.99      2.04 o
  -3   2   4       26.03       24.66      1.20 o
  -2   2   4        3.42        2.69      0.80 o
  -1   2   4      946.47      899.95      9.34 o
   0   2   4       51.35       59.09      1.97 o
   1   2   4     1101.26     1085.52      9.85 o
   2   2   4      139.42      142.25      2.24 o
   3   2   4      734.91      738.55      7.48 o
   4   2   4     2141.01     2189.88     22.03 o
   5   2   4       26.18       29.77      1.96 o
   6   2   4      134.13      132.16      3.71 o
   7   2   4      171.73      182.92      5.90 o
   8   2   4        0.07        2.96      2.21 o
   9   2   4        0.87       -3.46      3.02 o
  -9   3   4       11.77        7.95      3.55 o
  -8   3   4        0.89       -0.52      2.06 o
  -7   3   4       65.83       66.20      9.17 o
  -6   3   4        2.19        3.54      1.77 o
  -5   3   4        0.37       -0.81      1.30 o
  -4   3   4        0.24        0.32      1.04 o
  -3   3   4      960.44     1012.56     10.91 o
  -2   3   4       14.52        7.41      1.16 o
  -1   3   4      127.67      133.60      3.07 o
   0   3   4       80.14       64.84      1.88 o
   1   3   4      132.36      123.61      2.63 o
   2   3   4      343.15      350.66      4.14 o
   3   3   4     1236.47     1274.71     14.33 o
   4   3   4      121.81      114.88      2.52 o
   5   3   4      139.94      147.53      3.91 o
   6   3   4      738.63      747.30     15.57 o
   7   3   4      191.07      173.86      5.98 o
   8   3   4        0.17        0.06      2.30 o
   9   3   4        0.25        2.19      3.74 o
  -9   4   4        9.35        5.51      3.84 o
  -8   4   4       31.91       32.96      3.75 o
  -7   4   4       17.34       16.07      2.79 o
  -6   4   4       21.42       24.09      2.88 o
  -5   4   4       69.13       76.71      4.13 o
  -4   4   4      778.05      809.75     10.07 o
  -3   4   4      176.88      194.11      4.31 o
  -2   4   4     2181.00     2206.60     27.13 o
  -1   4   4      350.57      379.19      6.90 o
   0   4   4       63.09       44.73      2.33 o
   1   4   4      283.43      304.49      5.74 o
   2   4   4       86.18       63.55      2.46 o
   3   4   4       21.96       12.84      1.26 o
   4   4   4      115.19      110.09      3.90 o
   5   4   4        3.39        2.24      1.56 o
   6   4   4      111.40      110.83      4.38 o
   7   4   4        3.36        5.56      2.57 o
   8   4   4       42.43       35.10      4.74 o
   9   4   4        0.03       -0.95      4.95 o
  -8   5   4       74.40       76.47      5.20 o
  -7   5   4       11.83       13.72      3.11 o
  -6   5   4      503.19      517.45     13.91 o
  -5   5   4      304.34      340.63      6.33 o
  -4   5   4      748.00      724.75     10.71 o
  -3   5   4      246.79      230.27      8.40 o
  -2   5   4      388.80      384.39      7.06 o
  -1   5   4      190.06      183.35      9.64 o
   0   5   4       21.89       32.16      5.57 o
   1   5   4       70.76       53.69      3.13 o
   2   5   4      201.40      192.39      4.89 o
   3   5   4       87.11       91.21      3.56 o
   4   5   4        0.09        0.70      1.49 o
   5   5   4      110.99      110.78      4.40 o
   6   5   4        0.11        0.45      2.79 o
   7   5   4       41.23       38.11      5.12 o
   8   5   4       10.87       10.21      4.11 o
  -8   6   4        1.36       -0.93      2.69 o
  -7   6   4       50.30       48.20      4.52 o
  -6   6   4       90.87       88.72      5.56 o
  -5   6   4        0.25        1.34      1.75 o
  -4   6   4      101.70      107.29      3.42 o
  -3   6   4       15.87       12.66      1.94 o
  -2   6   4       85.24       75.20      4.81 o
  -1   6   4       31.02       16.36      3.07 o
   0   6   4      381.81      408.42     11.26 o
   1   6   4      636.00      639.90     19.96 o
   2   6   4      588.67      606.21     11.66 o
   3   6   4      194.42      195.71      6.25 o
   4   6   4      175.11      176.01      5.40 o
   5   6   4      102.50      105.52      8.24 o
   6   6   4        3.72        6.04      3.74 o
   7   6   4       13.41       14.49      5.30 o
   8   6   4        2.19       -2.17      3.34 o
  -8   7   4        0.95       -0.21      3.01 o
  -7   7   4       13.43       15.16      3.46 o
  -6   7   4       22.67       26.66      3.84 o
  -5   7   4       45.98       50.08      3.78 o
  -4   7   4       28.17       27.68      2.54 o
  -3   7   4       34.77       30.21      2.75 o
  -2   7   4        4.15        7.43      2.28 o
  -1   7   4       53.04       47.62      4.90 o
   0   7   4        9.20       10.24      3.52 o
   1   7   4       53.41       49.06      4.94 o
   2   7   4        2.82        0.34      1.97 o
   3   7   4      174.89      168.49      5.64 o
   4   7   4      122.16      124.28      7.09 o
   5   7   4       10.43        7.23      2.75 o
   6   7   4        0.13       -0.52      3.24 o
   7   7   4        2.84       -2.06      3.39 o
  -7   8   4        2.15       -0.98      2.94 o
  -6   8   4        7.25        4.61      3.02 o
  -5   8   4        1.35        8.02      2.78 o
  -4   8   4        0.01       -0.27      2.37 o
  -3   8   4       54.70       43.78      3.42 o
  -2   8   4       46.75       57.09      4.43 o
  -1   8   4       66.74       70.18      7.46 o
   0   8   4      113.41       96.74      6.79 o
   1   8   4      180.46      150.92     10.49 o
   2   8   4       29.85       31.17      3.52 o
   3   8   4        3.75        0.20      2.79 o
   4   8   4       48.42       53.47      4.32 o
   5   8   4        0.05       -2.26      3.05 o
   6   8   4       39.97       39.83      5.61 o
   7   8   4       23.62       25.49      7.75 o
  -6   9   4       17.03       14.12      3.82 o
  -5   9   4       26.84       41.06      4.57 o
  -4   9   4       40.07       39.28      3.97 o
  -3   9   4      464.22      494.16     11.28 o
  -2   9   4       32.57       22.85      3.62 o
  -1   9   4      463.21      438.74     13.25 o
   0   9   4        4.91        1.05      3.22 o
   1   9   4      344.43      351.89     27.62 o
   2   9   4       92.99      100.49      5.90 o
   3   9   4        8.27        6.28      3.32 o
   4   9   4       10.39       10.56      4.04 o
   5   9   4       41.30       36.29      6.77 o
   6   9   4        9.30       10.73      4.22 o
  -5  10   4       45.46       46.81      6.57 o
  -4  10   4        9.77       13.61      3.51 o
  -3  10   4      110.38      111.77      5.67 o
  -2  10   4        1.91       -0.73      2.83 o
  -1  10   4       15.40       17.13      3.52 o
   0  10   4        7.92        4.66      3.56 o
   1  10   4        9.42        5.95      3.53 o
   2  10   4       15.81       19.43      4.22 o
   3  10   4       25.45       35.57      5.02 o
   4  10   4       13.43       19.59      4.86 o
   5  10   4        9.68        7.32      8.16 o
  -4  11   4       17.26        8.11      4.04 o
  -3  11   4        3.79        6.56      4.12 o
  -2  11   4        2.42        0.44      2.96 o
  -1  11   4        2.13        3.04      3.22 o
   0  11   4       12.85        9.91      3.50 o
   1  11   4       20.44       22.73      4.82 o
   2  11   4       30.80       30.97      7.82 o
   3  11   4        5.60        8.48      5.21 o
   4  11   4        0.59        1.78      4.07 o
  -2  12   4        6.19        4.33      3.54 o
  -1  12   4        2.83       -2.86      3.10 o
   0  12   4        4.50        2.38      3.58 o
   1  12   4        5.15        3.59      3.50 o
   2  12   4       17.92        7.62      4.98 o
  -9   1   5        7.98        8.95      9.48 o
  -8   1   5        0.28        2.51      1.86 o
  -7   1   5       95.20       82.41      3.71 o
  -6   1   5       12.51       13.73      2.28 o
  -5   1   5        3.02        1.83      1.13 o
  -4   1   5      121.18      132.01      3.03 o
  -3   1   5      219.80      248.51      4.49 o
  -2   1   5     2955.32     2926.05     24.63 o
  -1   1   5      976.43     1082.91     10.03 o
   0   1   5       45.37       44.52      1.28 o
   1   1   5      940.20      888.82      9.35 o
   2   1   5      454.27      449.19      4.88 o
   3   1   5       53.56       57.81      1.58 o
   4   1   5        5.07        7.41      1.66 o
   5   1   5       34.63       29.71      2.02 o
   6   1   5       17.54       18.16      2.02 o
   7   1   5       51.79       47.51      4.06 o
   8   1   5        3.88       -0.83      2.33 o
   9   1   5       27.22       28.44      5.02 o
  -9   2   5        6.16        7.96      3.80 o
  -8   2   5        5.77        4.31      2.20 o
  -7   2   5       66.56       74.43      4.14 o
  -6   2   5        1.62        2.81      1.35 o
  -5   2   5      187.21      181.02      4.06 o
  -4   2   5       14.96       19.21      1.51 o
  -3   2   5     1298.38     1321.56     14.34 o
  -2   2   5        0.69        0.01      0.75 o
  -1   2   5      413.96      379.98      4.56 o
   0   2   5        2.65        4.03      0.71 o
   1   2   5     1078.73     1052.99     10.36 o
   2   2   5      269.44      286.84      3.53 o
   3   2   5      503.00      490.87      4.92 o
   4   2   5     1271.51     1285.64     12.98 o
   5   2   5      393.43      415.58      7.01 o
   6   2   5      102.41       95.88      3.53 o
   7   2   5      155.09      145.94      6.55 o
   8   2   5        2.32        3.27      2.74 o
   9   2   5        2.76        5.68      3.62 o
  -9   3   5        4.08        4.44      3.79 o
  -8   3   5        1.33        1.69      2.40 o
  -7   3   5       17.76       15.35      3.31 o
  -6   3   5      335.47      321.81      6.64 o
  -5   3   5       61.83       60.07      2.78 o
  -4   3   5       63.69       68.68      2.47 o
  -3   3   5      382.27      394.04      5.39 o
  -2   3   5     1947.78     2041.07     21.49 o
  -1   3   5     1144.20     1194.89     14.46 o
   0   3   5     1651.23     1662.84     17.90 o
   1   3   5      706.12      667.59      7.27 o
   2   3   5        1.78        0.70      0.75 o
   3   3   5       24.39       18.96      1.16 o
   4   3   5      210.74      201.88      3.43 o
   5   3   5       70.09       73.88      3.25 o
   6   3   5      634.40      631.35      9.56 o
   7   3   5       14.03       16.33      2.85 o
   8   3   5       31.12       31.81      3.69 o
   9   3   5        0.26       -2.01      3.61 o
  -9   4   5        0.90       -3.81      3.52 o
  -8   4   5      150.01      147.12      6.51 o
  -7   4   5       47.21       49.58      4.05 o
  -6   4   5       13.16       16.90      2.31 o
  -5   4   5        1.67       -0.19      1.54 o
  -4   4   5      109.62      110.81      3.10 o
  -3   4   5     1633.30     1819.54     25.10 o
  -2   4   5       69.08       56.72      3.03 o
  -1   4   5     4296.19     4473.44     64.32 o
   0   4   5      715.95      761.33     10.10 o
   1   4   5      803.96      728.74     10.89 o
   2   4   5      327.38      349.39      5.62 o
   3   4   5       11.64       15.69      1.44 o
   4   4   5       18.55       15.85      1.71 o
   5   4   5       44.07       47.20      2.04 o
   6   4   5       18.81       14.44      2.90 o
   7   4   5       13.33       15.58      3.16 o
   8   4   5       83.60       66.44      5.11 o
  -8   5   5        0.31        3.64      2.74 o
  -7   5   5       29.29       26.05      4.26 o
  -6   5   5      171.49      175.35      8.37 o
  -5   5   5        0.28       -0.34      1.17 o
  -4   5   5       14.55       10.29      1.86 o
  -3   5   5      100.92      100.14      3.23 o
  -2   5   5     1317.39     1408.28     18.83 o
  -1   5   5        0.59       -1.72      1.68 o
   0   5   5        9.69        9.16      1.51 o
   1   5   5        0.48       -0.35      1.35 o
   2   5   5        6.83       11.69      1.93 o
   3   5   5       25.55       26.87      2.13 o
   4   5   5        0.35        0.16      0.83 o
   5   5   5       69.03       65.57      3.63 o
   6   5   5        0.12       -0.93      2.69 o
   7   5   5       46.75       46.26      6.12 o
   8   5   5       16.72       15.37      4.43 o
  -8   6   5        0.11       -3.75      2.63 o
  -7   6   5        0.05        0.72      2.61 o
  -6   6   5      217.13      203.48      7.60 o
  -5   6   5      253.06      260.40      6.14 o
  -4   6   5      103.65       86.15      3.44 o
  -3   6   5       64.63       71.47      3.48 o
  -2   6   5      144.34      147.80      4.88 o
  -1   6   5       31.82       26.54      5.29 o
   0   6   5        0.57       -0.46      1.94 o
   1   6   5        1.28        0.19      1.50 o
   2   6   5       41.26       56.04      3.67 o
   3   6   5        0.74       -0.31      1.83 o
   4   6   5       33.44       32.58      2.92 o
   5   6   5       43.34       45.70      3.89 o
   6   6   5        1.10        1.46      3.63 o
   7   6   5        3.62        6.12      5.53 o
   8   6   5        0.00        0.79      3.58 o
  -7   7   5        0.40        0.95      2.74 o
  -6   7   5       15.53       22.17      4.91 o
  -5   7   5       20.08       17.11      3.68 o
  -4   7   5      459.59      440.07      8.14 o
  -3   7   5       68.17       60.88      3.59 o
  -2   7   5      171.87      158.14      8.44 o
  -1   7   5       27.47       34.46      3.91 o
   0   7   5      319.91      341.24     10.27 o
   1   7   5      151.38      153.62      5.62 o
   2   7   5       68.63       77.67      4.52 o
   3   7   5       11.74       13.21      2.79 o
   4   7   5      216.06      227.78     12.52 o
   5   7   5        0.93        1.55      2.92 o
   6   7   5        8.11        6.35      3.74 o
   7   7   5       10.45        6.32      4.02 o
  -7   8   5        1.05        0.95      3.26 o
  -6   8   5       12.91        4.82      3.02 o
  -5   8   5        9.10        9.04      2.70 o
  -4   8   5       24.86       20.49      2.51 o
  -3   8   5      132.01      133.51      5.20 o
  -2   8   5        0.24       -2.01      2.30 o
  -1   8   5     1131.15     1117.14     23.27 o
   0   8   5      414.61      419.01     12.33 o
   1   8   5      305.08      297.03      9.68 o
   2   8   5       23.91       21.61      3.17 o
   3   8   5      260.90      263.17      8.12 o
   4   8   5        0.99        2.52      2.62 o
   5   8   5      106.64      109.75      7.37 o
   6   8   5        4.49        2.81      3.57 o
   7   8   5        4.31        7.43      4.28 o
  -6   9   5        4.09        4.91      4.03 o
  -5   9   5        0.19        1.83      2.86 o
  -4   9   5       21.37       17.46      3.14 o
  -3   9   5       56.51       56.57      6.81 o
  -2   9   5       53.29       69.34      5.26 o
  -1   9   5      180.60      175.43      9.49 o
   0   9   5       17.24       14.92      4.46 o
   1   9   5      104.72      111.63      6.00 o
   2   9   5       13.22       18.11      3.25 o
   3   9   5        4.04        2.99      3.16 o
   4   9   5        2.18        1.59      3.55 o
   5   9   5        2.07        3.13      6.90 o
   6   9   5        0.00       -1.93      4.85 o
  -5  10   5        0.44        0.54      3.99 o
  -4  10   5       42.33       36.23      4.83 o
  -3  10   5      197.63      208.11      8.69 o
  -2  10   5       22.39       18.08      3.98 o
  -1  10   5       22.02       16.73      3.67 o
   0  10   5        9.13        7.46      3.80 o
   1  10   5        4.58        1.28      3.25 o
   2  10   5        1.56       -1.77      3.08 o
   3  10   5        0.22        0.46      3.19 o
   4  10   5        4.07        4.65      3.76 o
   5  10   5        2.66       -3.13      4.32 o
  -4  11   5       35.36       42.93      6.73 o
  -3  11   5        6.27       10.02      4.43 o
  -2  11   5        4.08        1.05      3.18 o
  -1  11   5        5.21        9.18      3.50 o
   0  11   5        0.59       -4.03      3.14 o
   1  11   5        7.26       10.68      4.80 o
   2  11   5        2.88       -0.49      3.70 o
   3  11   5        5.42        3.56      4.75 o
   4  11   5        8.36        6.55      4.44 o
  -2  12   5        0.56       -2.80      3.15 o
  -1  12   5        4.08        5.20      3.50 o
   0  12   5        9.22       12.81      4.71 o
   1  12   5       20.71       35.20      5.83 o
   2  12   5        0.19       -5.46      3.64 o
  -9   0   6        1.86        3.47     10.21 o
  -8   0   6       29.87       30.61      4.27 o
  -7   0   6        0.51       -1.78      2.63 o
  -6   0   6       78.02       84.65      5.37 o
  -5   0   6      671.54      676.11     34.27 o
  -4   0   6       24.98       21.70      2.14 o
  -3   0   6     1402.06     1352.81     17.39 o
  -2   0   6      391.77      371.51      7.00 o
  -1   0   6     2957.21     2856.86     31.66 o
   0   0   6     4146.69     3851.60     50.22 o
   1   0   6      195.02      184.95      4.55 o
   2   0   6     1221.78     1249.69     22.04 o
   3   0   6       82.70       90.92      2.83 o
   4   0   6      729.05      655.37     24.79 o
   5   0   6      209.88      209.36      6.67 o
   6   0   6      139.21      133.35      5.73 o
   7   0   6       40.40       40.39      5.04 o
   8   0   6        3.03        4.25      3.49 o
   9   0   6       23.21       29.13      5.27 o
  -9   1   6       11.38        9.06     10.53 o
  -8   1   6        9.89       13.61      2.81 o
  -7   1   6      112.32      129.48      4.95 o
  -6   1   6       65.32       65.97      3.27 o
  -5   1   6       14.65       12.57      1.58 o
  -4   1   6       62.83       69.60      2.64 o
  -3   1   6     5427.14     5695.18     56.80 o
  -2   1   6      180.15      192.16      3.61 o
  -1   1   6       92.64      115.48      2.18 o
   0   1   6      543.68      525.75      6.31 o
   1   1   6     1620.73     1614.93     16.01 o
   2   1   6       53.65       61.76      1.75 o
   3   1   6      320.27      298.67      3.80 o
   4   1   6       12.83       13.40      1.67 o
   5   1   6      109.86      110.36      6.38 o
   6   1   6        1.49       -0.03      1.53 o
   7   1   6       14.14       16.25      2.81 o
   8   1   6        4.38       10.30      2.77 o
   9   1   6        4.62        7.89      2.92 o
  -9   2   6       26.47       25.87      5.01 o
  -8   2   6        5.69        2.93      2.36 o
  -7   2   6      210.18      189.91      6.64 o
  -6   2   6       12.16       15.86      2.18 o
  -5   2   6        5.94        4.84      1.48 o
  -4   2   6      425.64      440.25      7.24 o
  -3   2   6       93.66      106.02      2.88 o
  -2   2   6      316.48      285.95      4.82 o
  -1   2   6     1044.27     1074.51     11.45 o
   0   2   6        0.04       -0.21      0.78 o
   1   2   6      945.58     1012.62     10.25 o
   2   2   6      736.18      722.10      7.39 o
   3   2   6        4.94        7.33      2.27 o
   4   2   6       24.84       28.35      1.47 o
   5   2   6       37.75       27.45      2.81 o
   6   2   6      127.84      130.02      6.65 o
   7   2   6        2.96        2.32      2.38 o
   8   2   6        0.63        1.43      2.44 o
   9   2   6       12.30        9.96      3.14 o
  -9   3   6        2.26        5.50      4.17 o
  -8   3   6       25.28       27.97      3.66 o
  -7   3   6        0.22       -0.16      2.47 o
  -6   3   6        1.99        3.18      1.80 o
  -5   3   6       39.01       35.84      2.41 o
  -4   3   6       36.88       26.76      1.55 o
  -3   3   6       39.40       37.86      5.14 o
  -2   3   6      138.65      159.23      4.12 o
  -1   3   6     1220.21     1298.03     13.74 o
   0   3   6      736.26      733.91      9.33 o
   1   3   6      105.18      124.24      2.72 o
   2   3   6      331.89      357.67      4.59 o
   3   3   6        0.75        3.24      0.90 o
   4   3   6      137.28      147.07      3.15 o
   5   3   6      239.41      231.88      6.16 o
   6   3   6      158.89      158.94      5.93 o
   7   3   6       62.69       58.78      4.52 o
   8   3   6       25.26       22.84      4.97 o
  -8   4   6       20.89       18.71      3.63 o
  -7   4   6        8.52        7.29      2.66 o
  -6   4   6       67.16       62.44      3.66 o
  -5   4   6      230.63      242.79      6.09 o
  -4   4   6      726.30      754.97     11.25 o
  -3   4   6      172.53      182.30      4.20 o
  -2   4   6      622.87      703.78     18.47 o
  -1   4   6        0.97        0.82      1.61 o
   0   4   6     2462.94     2676.25     67.98 o
   1   4   6      121.35      101.18      3.36 o
   2   4   6       74.53       73.35      3.44 o
   3   4   6       99.76       84.61      2.73 o
   4   4   6        0.01        1.82      1.03 o
   5   4   6      108.55      102.06      3.02 o
   6   4   6       50.23       50.62      4.21 o
   7   4   6       80.49       80.31      5.32 o
   8   4   6       58.20       51.29      5.28 o
  -8   5   6        1.05        4.35      2.88 o
  -7   5   6        1.21        1.63      2.60 o
  -6   5   6      353.57      352.25      9.55 o
  -5   5   6      246.14      248.12      5.53 o
  -4   5   6        3.87        4.42      1.67 o
  -3   5   6      173.88      185.29      4.84 o
  -2   5   6      461.83      477.17     10.43 o
  -1   5   6      211.88      200.72      6.90 o
   0   5   6      213.40      194.72      8.95 o
   1   5   6      650.56      629.35     11.31 o
   2   5   6       75.72       73.76      3.85 o
   3   5   6       83.48       83.29      3.72 o
   4   5   6       49.43       49.25      2.44 o
   5   5   6        8.09       11.67      2.22 o
   6   5   6      129.73      136.79      8.13 o
   7   5   6        0.32        0.90      3.39 o
   8   5   6       13.49       10.76      4.15 o
  -8   6   6       13.77       13.97      3.65 o
  -7   6   6       19.73       23.33      3.74 o
  -6   6   6       77.95      104.46      7.27 o
  -5   6   6       14.02       15.53      2.60 o
  -4   6   6     1183.56     1174.91     17.92 o
  -3   6   6      373.13      381.18      7.58 o
  -2   6   6      528.68      495.08      9.76 o
  -1   6   6       80.14       63.10      5.80 o
   0   6   6       30.58       35.01      2.37 o
   1   6   6        0.33        0.15      1.38 o
   2   6   6      106.57       89.95      4.77 o
   3   6   6       96.42       99.60      4.40 o
   4   6   6       72.68       72.89      4.85 o
   5   6   6        2.98        3.40      2.84 o
   6   6   6        3.38        1.69      4.44 o
   7   6   6        0.23       -4.35      2.99 o
   8   6   6        0.15        1.32      3.84 o
  -7   7   6        0.04        0.93      3.18 o
  -6   7   6       36.13       32.38      4.07 o
  -5   7   6       12.05       12.52      2.66 o
  -4   7   6      150.25      176.84      5.09 o
  -3   7   6       81.15       78.08      3.92 o
  -2   7   6      104.35      113.28      4.59 o
  -1   7   6        4.65        7.66      2.79 o
   0   7   6        1.94        0.44      1.58 o
   1   7   6      382.50      356.26      8.57 o
   2   7   6      808.18      845.57     15.88 o
   3   7   6      250.23      268.72      7.37 o
   4   7   6       39.20       37.19      3.88 o
   5   7   6       78.37       74.54      6.00 o
   6   7   6        0.37        0.44      3.15 o
   7   7   6        4.81        9.37      4.01 o
  -7   8   6        0.02        0.21      3.98 o
  -6   8   6        7.11        6.06      3.15 o
  -5   8   6       12.80       13.74      2.82 o
  -4   8   6       17.76       12.65      2.70 o
  -3   8   6        8.42       12.10      3.49 o
  -2   8   6      217.54      209.95      7.00 o
  -1   8   6      519.68      521.90     14.12 o
   0   8   6      116.44      121.18      5.32 o
   1   8   6      617.93      625.94     13.65 o
   2   8   6        0.69       -2.73      2.11 o
   3   8   6      243.51      241.17      9.15 o
   4   8   6      107.08      107.45      5.86 o
   5   8   6        0.39       -3.98      3.06 o
   6   8   6       28.28       29.85      5.29 o
   7   8   6        5.03        3.85      3.96 o
  -6   9   6        1.71        1.85      3.81 o
  -5   9   6       26.14       25.16      5.12 o
  -4   9   6        0.76       -1.46      2.17 o
  -3   9   6       44.41       51.05      3.70 o
  -2   9   6        2.36        0.70      2.06 o
  -1   9   6      832.84      821.59     19.69 o
   0   9   6      118.81      115.00      7.79 o
   1   9   6       94.85      110.09      5.73 o
   2   9   6        0.64       -0.78      2.87 o
   3   9   6        7.61        4.65      3.34 o
   4   9   6        9.30        9.89      3.92 o
   5   9   6        3.43       10.73      5.05 o
   6   9   6       14.95       22.01      5.11 o
  -5  10   6        0.00       -0.07      5.10 o
  -4  10   6        0.41       -4.39      2.93 o
  -3  10   6        8.11        2.01      3.07 o
  -2  10   6      132.87      128.67      7.28 o
  -1  10   6      159.79      154.54     16.31 o
   0  10   6       14.80       14.86      4.21 o
   1  10   6       12.85        8.77      4.76 o
   2  10   6        2.80       -2.60      3.00 o
   3  10   6        0.42       -2.26      3.17 o
   4  10   6       20.06       20.95      4.89 o
   5  10   6        3.24       11.42      8.48 o
  -4  11   6        0.00       -2.86      3.57 o
  -3  11   6       38.36       42.47      6.10 o
  -2  11   6        7.44        7.59      3.68 o
  -1  11   6        0.63        3.36      3.24 o
   0  11   6        4.63        4.96      3.75 o
   1  11   6        6.15        2.61      3.91 o
   2  11   6        5.09        5.40      4.05 o
   3  11   6       10.19       17.35      8.74 o
   4  11   6       12.14       14.65      4.87 o
  -2  12   6        6.13        1.85      3.50 o
  -1  12   6        1.19        5.30      3.77 o
   0  12   6       11.14        7.25      3.89 o
   1  12   6        6.43        5.58      4.11 o
   2  12   6       26.94       27.03      5.55 o
  -9   1   7       23.07       27.94      5.07 o
  -8   1   7       14.91       16.29      3.41 o
  -7   1   7       33.92       35.31      4.15 o
  -6   1   7       30.07       36.82      2.77 o
  -5   1   7       30.70       33.22      2.24 o
  -4   1   7      219.85      246.29      4.40 o
  -3   1   7      358.13      437.23      5.45 o
  -2   1   7      238.60      271.38      4.02 o
  -1   1   7     1625.91     1652.39     14.34 o
   0   1   7      160.19      156.90      2.85 o
   1   1   7      339.09      325.29      4.82 o
   2   1   7       37.20       41.81      1.57 o
   3   1   7      148.88      133.33      2.55 o
   4   1   7       11.91       12.39      1.19 o
   5   1   7        0.89       -1.97      1.31 o
   6   1   7       60.16       60.68      4.91 o
   7   1   7       15.29       20.81      3.07 o
   8   1   7        0.06        0.48      2.48 o
   9   1   7       21.29       29.84      4.11 o
  -9   2   7        0.02        4.06      8.00 o
  -8   2   7       57.88       63.53      7.21 o
  -7   2   7       34.51       37.77      3.77 o
  -6   2   7       67.69       72.92      3.73 o
  -5   2   7      154.56      149.05      4.27 o
  -4   2   7      583.58      570.15      9.92 o
  -3   2   7       91.45       89.72      2.94 o
  -2   2   7      113.05      150.85      4.60 o
  -1   2   7     3819.40     4098.91     38.43 o
   0   2   7     3678.99     3744.72     33.24 o
   1   2   7     1650.00     1842.33     17.37 o
   2   2   7      191.49      205.44      6.84 o
   3   2   7      498.27      467.12      6.13 o
   4   2   7       41.93       39.96      1.97 o
   5   2   7       34.99       32.01      2.47 o
   6   2   7       10.02        5.85      1.90 o
   7   2   7       23.13       23.33      4.18 o
   8   2   7        3.36        2.67      2.62 o
  -9   3   7       13.48       13.02      7.79 o
  -8   3   7       11.44       10.04      3.06 o
  -7   3   7       27.04       31.37      3.77 o
  -6   3   7        5.27        4.91      3.60 o
  -5   3   7      646.23      643.12     10.92 o
  -4   3   7       68.96       76.11      2.90 o
  -3   3   7      277.34      279.02      5.19 o
  -2   3   7      641.54      716.45      9.12 o
  -1   3   7     4238.08     4602.84     50.08 o
   0   3   7      487.97      482.26      8.15 o
   1   3   7     2777.88     2905.62     32.28 o
   2   3   7      324.18      362.70      5.58 o
   3   3   7      403.51      358.40      5.42 o
   4   3   7        2.65        2.68      0.82 o
   5   3   7      153.24      162.21      4.13 o
   6   3   7       37.47       31.08      3.52 o
   7   3   7       41.11       50.07      4.36 o
   8   3   7       27.92       27.03      3.83 o
  -8   4   7        6.55       13.81      4.42 o
  -7   4   7        7.67        5.89      3.04 o
  -6   4   7       14.09        6.38      2.92 o
  -5   4   7        0.24       -1.44      1.73 o
  -4   4   7      151.83      150.10      4.69 o
  -3   4   7      197.25      224.36      5.49 o
  -2   4   7      579.69      609.01     11.24 o
  -1   4   7     1062.73     1154.56     21.21 o
   0   4   7      160.47      154.67      5.96 o
   1   4   7        3.89        2.39      2.03 o
   2   4   7        5.56        0.32      1.08 o
   3   4   7       54.78       40.35      2.69 o
   4   4   7       26.15       31.69      1.69 o
   5   4   7       65.77       62.30      3.00 o
   6   4   7       36.86       38.58      3.56 o
   7   4   7       12.58        9.23      2.88 o
   8   4   7       85.35       83.82      6.52 o
  -8   5   7        0.34        2.63      3.07 o
  -7   5   7       42.67       33.07      4.54 o
  -6   5   7      278.69      274.56     13.75 o
  -5   5   7       20.39       25.59      2.41 o
  -4   5   7      248.57      234.22      8.19 o
  -3   5   7      280.23      281.12      7.50 o
  -2   5   7       43.08       40.18      3.74 o
  -1   5   7      175.12      188.41      6.90 o
   0   5   7        7.65        5.07      2.24 o
   1   5   7      571.16      555.26     10.46 o
   2   5   7       77.47       89.15      7.39 o
   3   5   7        5.86        4.08      1.65 o
   4   5   7        0.12        1.13      1.55 o
   5   5   7        5.76        7.46      2.16 o
   6   5   7        8.12        7.87      2.95 o
   7   5   7       30.93       21.69      4.12 o
   8   5   7        0.67       -0.22      3.02 o
  -8   6   7       19.69       18.86      4.61 o
  -7   6   7        0.45       -3.89      2.59 o
  -6   6   7       20.11       25.04      3.66 o
  -5   6   7       25.08       26.25      3.40 o
  -4   6   7      232.83      227.15      5.46 o
  -3   6   7      148.57      145.36      8.78 o
  -2   6   7      149.24      140.62      8.08 o
  -1   6   7       61.81       52.81      5.13 o
   0   6   7      196.47      188.48      7.62 o
   1   6   7       12.47       17.48      2.80 o
   2   6   7      282.95      276.76      7.31 o
   3   6   7      157.09      165.63      5.16 o
   4   6   7      104.92      100.61      4.90 o
   5   6   7        2.51       -3.92      2.61 o
   6   6   7       19.29       18.15      4.27 o
   7   6   7       13.50        1.75      3.62 o
  -7   7   7       46.76       50.79      5.10 o
  -6   7   7       59.09       62.02      5.10 o
  -5   7   7       24.59       32.95      3.50 o
  -4   7   7      176.42      191.90      5.35 o
  -3   7   7      231.41      248.83      6.83 o
  -2   7   7      436.42      411.23     11.80 o
  -1   7   7      268.35      267.38      9.33 o
   0   7   7      155.24      159.38      6.46 o
   1   7   7     1075.97     1039.93     19.46 o
   2   7   7      331.74      337.82      8.71 o
   3   7   7      262.53      272.38      7.11 o
   4   7   7        0.95        0.85      2.36 o
   5   7   7      102.61       98.14     10.35 o
   6   7   7       19.95       13.50      7.84 o
   7   7   7        8.64       14.49      4.61 o
  -7   8   7        3.21        3.10      3.88 o
  -6   8   7       11.69       21.32      3.82 o
  -5   8   7        1.48        0.82      2.62 o
  -4   8   7        0.75        0.20      2.18 o
  -3   8   7       81.12       78.39      3.97 o
  -2   8   7      559.48      585.58     15.34 o
  -1   8   7        0.75       -4.23      3.16 o
   0   8   7       90.45       94.40      9.16 o
   1   8   7      505.86      508.40     11.20 o
   2   8   7      283.52      325.58     11.51 o
   3   8   7       49.91       54.78      4.03 o
   4   8   7       23.74       21.30      4.14 o
   5   8   7       19.67       17.34      4.15 o
   6   8   7       32.99       32.97      5.36 o
  -6   9   7        2.74        5.91      4.15 o
  -5   9   7        1.24        4.03      4.73 o
  -4   9   7        1.93        4.97      3.13 o
  -3   9   7        4.33       -2.40      2.86 o
  -2   9   7        6.63        5.83      1.96 o
  -1   9   7       57.32       47.16      5.65 o
   0   9   7        1.31        0.42      3.38 o
   1   9   7       71.48       71.85     10.09 o
   2   9   7       19.20       12.36      3.81 o
   3   9   7        6.44        4.03      3.18 o
   4   9   7        1.63        0.07      3.35 o
   5   9   7        0.42        1.74      4.20 o
   6   9   7        1.01       -5.92      3.94 o
  -5  10   7        2.44        4.43      4.36 o
  -4  10   7        7.95       -3.07      3.33 o
  -3  10   7       10.50        8.15      3.38 o
  -2  10   7        7.20        9.04      3.44 o
  -1  10   7       32.18       33.86      5.23 o
   0  10   7        3.58        3.79      3.73 o
   1  10   7        0.03        0.71      3.59 o
   2  10   7        0.01       -2.65      3.18 o
   3  10   7        4.59        4.50      3.36 o
   4  10   7        5.69        9.73      4.28 o
   5  10   7       10.58        0.74      6.42 o
  -4  11   7        7.52        2.17      3.70 o
  -3  11   7        4.12        3.75      4.11 o
  -2  11   7       35.99       38.58      4.86 o
  -1  11   7       42.74       41.54      5.86 o
   0  11   7        7.95        3.57      3.76 o
   1  11   7       38.84       45.94      6.12 o
   2  11   7       10.10        6.63      4.77 o
   3  11   7       16.17       18.33      6.03 o
  -1  12   7        3.07        1.09      3.56 o
   0  12   7        9.08       16.73      5.88 o
   1  12   7        0.53        0.70      4.16 o
  -9   0   8       46.71       44.86     14.22 o
  -8   0   8        0.33       -0.08      3.14 o
  -7   0   8       90.30       88.56      7.06 o
  -6   0   8        3.52        0.88      2.11 o
  -5   0   8      423.25      448.08     10.87 o
  -4   0   8      625.79      684.22     12.51 o
  -3   0   8      403.82      529.02      9.63 o
  -2   0   8     1353.53     1543.32     20.18 o
  -1   0   8     6028.82     6121.26     71.70 o
   0   0   8      154.82      202.50      6.75 o
   1   0   8       21.21       23.05      2.24 o
   2   0   8       14.59       14.24      2.33 o
   3   0   8       47.00       49.89      2.86 o
   4   0   8       14.65       11.88      1.56 o
   5   0   8       72.72       75.26      5.03 o
   6   0   8        0.06        1.97      2.64 o
   7   0   8       26.84       24.42      4.77 o
   8   0   8        0.75        2.23      3.68 o
  -9   1   8        9.97        5.19      7.95 o
  -8   1   8       72.40       83.79      5.12 o
  -7   1   8        0.05        0.95      2.20 o
  -6   1   8       72.35       75.31      3.44 o
  -5   1   8        0.12       -0.22      1.40 o
  -4   1   8       68.01       59.86      2.69 o
  -3   1   8      317.45      336.40      4.77 o
  -2   1   8      872.79      876.55      9.50 o
  -1   1   8       38.95       32.85      1.52 o
   0   1   8       45.42       44.07      1.80 o
   1   1   8      468.68      454.76      6.68 o
   2   1   8     1153.80     1127.41     13.09 o
   3   1   8     1128.68     1176.88     12.06 o
   4   1   8       81.64       71.99      2.06 o
   5   1   8       11.61       13.30      1.97 o
   6   1   8       39.39       42.48      2.99 o
   7   1   8        9.05        6.27      2.72 o
   8   1   8        2.80        1.10      2.63 o
  -9   2   8        2.28        3.42      5.48 o
  -8   2   8        0.06       -1.73      2.45 o
  -7   2   8        2.08       -0.06      2.49 o
  -6   2   8       44.04       43.95      3.36 o
  -5   2   8      254.09      277.61      6.63 o
  -4   2   8       56.12       60.82      2.38 o
  -3   2   8       99.11      100.74      2.66 o
  -2   2   8      382.77      443.31      5.79 o
  -1   2   8     2760.00     3001.56     33.65 o
   0   2   8       31.24       27.63      2.15 o
   1   2   8     1169.59     1276.49     15.77 o
   2   2   8       80.56       72.11      3.15 o
   3   2   8       21.11       25.25      1.71 o
   4   2   8       49.22       54.39      2.15 o
   5   2   8        6.99        3.47      1.84 o
   6   2   8        1.36       -1.41      2.11 o
   7   2   8       12.72        6.04      2.83 o
   8   2   8        3.81        3.24      2.83 o
  -8   3   8       10.61        7.16      3.12 o
  -7   3   8      124.03      103.44      8.74 o
  -6   3   8       13.10       13.01      3.08 o
  -5   3   8       80.19       91.73      5.64 o
  -4   3   8        0.34        1.50      1.51 o
  -3   3   8        7.75       10.07      1.50 o
  -2   3   8      437.18      423.20      6.91 o
  -1   3   8      254.24      278.51      7.30 o
   0   3   8      238.89      240.83      4.71 o
   1   3   8        1.93        0.65      1.34 o
   2   3   8      682.43      721.44     11.30 o
   3   3   8       37.37       29.12      2.30 o
   4   3   8        0.17       -1.48      0.99 o
   5   3   8       25.16       23.56      2.48 o
   6   3   8       43.57       54.06      4.37 o
   7   3   8       35.65       31.18      3.87 o
   8   3   8        3.21        2.25      2.98 o
  -8   4   8        3.16        4.58      2.97 o
  -7   4   8      144.70      143.71      9.20 o
  -6   4   8      104.70       89.77      6.17 o
  -5   4   8       99.25       90.88      4.22 o
  -4   4   8       12.14       12.55      1.94 o
  -3   4   8      536.28      497.71      9.70 o
  -2   4   8      345.70      381.51      9.71 o
  -1   4   8      536.86      586.35     13.07 o
   0   4   8      157.09      138.57      6.01 o
   1   4   8       62.90       44.81      4.98 o
   2   4   8       39.22       29.50      1.99 o
   3   4   8       69.28       70.18      3.05 o
   4   4   8        4.98        3.24      1.38 o
   5   4   8       10.88        9.24      2.00 o
   6   4   8        0.17        1.75      2.35 o
   7   4   8       30.56       31.25      4.08 o
   8   4   8        1.70       -2.22      2.97 o
  -8   5   8        1.26       -2.08      3.20 o
  -7   5   8        1.87       -2.25      2.77 o
  -6   5   8        6.59        1.09      4.98 o
  -5   5   8       75.35       72.35      3.95 o
  -4   5   8       87.01       83.65      4.89 o
  -3   5   8       64.44       67.82      4.35 o
  -2   5   8     1427.85     1454.97     26.39 o
  -1   5   8      125.14      125.40      6.14 o
   0   5   8      451.59      429.94     11.21 o
   1   5   8        2.61        0.66      2.10 o
   2   5   8      207.20      237.62      5.61 o
   3   5   8        4.09        4.29      2.10 o
   4   5   8       89.35       86.40      3.64 o
   5   5   8      122.30      124.10      5.61 o
   6   5   8        3.05       -0.33      2.64 o
   7   5   8       25.85       22.20      3.89 o
   8   5   8       22.38       19.12      4.32 o
  -8   6   8        0.46        5.80      3.85 o
  -7   6   8       29.24       36.24      5.04 o
  -6   6   8       22.89       18.98      6.14 o
  -5   6   8        2.38        0.77      2.46 o
  -4   6   8     1286.15     1320.45     31.84 o
  -3   6   8      268.67      294.09      8.33 o
  -2   6   8        3.14        0.32      2.31 o
  -1   6   8        6.04        1.94      2.26 o
   0   6   8      173.67      175.49      7.40 o
   1   6   8       91.06       87.81      5.91 o
   2   6   8        0.02        0.12      1.84 o
   3   6   8      816.07      816.67     13.42 o
   4   6   8      466.61      485.44     10.54 o
   5   6   8       99.82      105.04      6.54 o
   6   6   8        0.37       -3.21      3.05 o
   7   6   8       10.92        9.60      4.16 o
  -7   7   8        0.58       -0.45      5.24 o
  -6   7   8       22.10       30.64      5.02 o
  -5   7   8       33.31       30.25      3.33 o
  -4   7   8        2.85        4.81      2.31 o
  -3   7   8       23.62       16.70      3.52 o
  -2   7   8      784.54      755.82     17.54 o
  -1   7   8      175.02      174.73      9.94 o
   0   7   8      158.21      142.82      8.62 o
   1   7   8      226.19      216.67      6.31 o
   2   7   8       53.99       54.91      4.05 o
   3   7   8      321.92      329.55      7.93 o
   4   7   8       91.77       97.72      5.39 o
   5   7   8       46.84       46.10      5.06 o
   6   7   8        2.52       11.78      4.08 o
   7   7   8        6.83        8.92      5.10 o
  -6   8   8        4.67        2.02      3.84 o
  -5   8   8       16.38       18.05      4.43 o
  -4   8   8        0.08       -1.19      2.16 o
  -3   8   8       26.31       29.50      4.25 o
  -2   8   8       26.22       26.93      4.59 o
  -1   8   8      261.96      286.16     10.72 o
   0   8   8       63.71       58.16      6.07 o
   1   8   8      844.84      885.30     16.26 o
   2   8   8       69.93       65.24      4.55 o
   3   8   8        7.70        9.88      3.12 o
   4   8   8       37.61       44.97      5.46 o
   5   8   8       12.20        4.59      5.90 o
   6   8   8        3.73        4.34      7.95 o
  -6   9   8       22.67       33.32      5.70 o
  -5   9   8        0.05       -3.29      3.46 o
  -4   9   8        1.25       -0.65      2.98 o
  -3   9   8        4.27        4.08      2.87 o
  -2   9   8       48.18       39.29      5.10 o
  -1   9   8       93.39      105.19      7.69 o
   0   9   8      514.69      525.61     15.36 o
   1   9   8      255.65      270.88     16.99 o
   2   9   8       11.33       11.73      3.84 o
   3   9   8       13.53       12.37      3.41 o
   4   9   8        3.60        4.62      3.82 o
   5   9   8        1.19       -1.05      5.79 o
  -5  10   8        2.43        6.76      4.44 o
  -4  10   8       23.85       25.30      4.69 o
  -3  10   8       60.65       56.58      6.45 o
  -2  10   8        2.22        5.32      3.49 o
  -1  10   8       30.71       37.34      5.49 o
   0  10   8       10.18        7.74      3.84 o
   1  10   8      135.62      131.70      8.91 o
   2  10   8       83.44       79.25      7.20 o
   3  10   8        2.84       -0.60      3.48 o
   4  10   8        0.31       -2.23      4.58 o
  -3  11   8        0.00       -2.59      3.80 o
  -2  11   8        0.38       -0.36      4.77 o
  -1  11   8        0.22        4.18      3.78 o
   0  11   8       40.23       53.07      6.45 o
   1  11   8        2.86        1.12      3.75 o
   2  11   8        2.46        4.94      3.99 o
   3  11   8        0.10       -5.13      5.84 o
  -9   1   9       26.86       29.39      5.68 o
  -8   1   9        2.30        3.31      2.73 o
  -7   1   9      114.52      127.63      6.85 o
  -6   1   9       52.31       46.26      3.05 o
  -5   1   9       46.36       37.17      2.66 o
  -4   1   9       45.65       51.35      2.23 o
  -3   1   9       10.73       15.15      1.61 o
  -2   1   9     1364.36     1486.57     17.12 o
  -1   1   9      144.84      175.20      3.43 o
   0   1   9      495.71      522.50      8.67 o
   1   1   9     1076.83     1030.18     16.56 o
   2   1   9      300.97      339.64      5.88 o
   3   1   9      627.01      658.09      8.91 o
   4   1   9       22.22       19.57      1.79 o
   5   1   9       53.08       52.15      3.56 o
   6   1   9        6.72        3.94      2.46 o
   7   1   9        5.34        5.59      2.92 o
   8   1   9        1.44        2.53      2.75 o
  -8   2   9       54.97       58.55      5.17 o
  -7   2   9      112.47      112.94      6.52 o
  -6   2   9      114.54      124.62      7.36 o
  -5   2   9      194.43      195.52      4.83 o
  -4   2   9       18.76       15.32      1.62 o
  -3   2   9       98.98       93.56      2.74 o
  -2   2   9       26.97       14.26      2.12 o
  -1   2   9      148.92      188.17      4.67 o
   0   2   9      128.42      127.10      4.78 o
   1   2   9     2370.07     2380.05     33.65 o
   2   2   9      275.91      230.79      5.49 o
   3   2   9     1292.13     1320.58     17.57 o
   4   2   9      139.98      162.94      5.87 o
   5   2   9      147.98      135.35      4.27 o
   6   2   9        0.67       -1.04      2.21 o
   7   2   9        0.01        0.24      2.53 o
   8   2   9        0.00        4.06      3.51 o
  -8   3   9        0.64       -3.60      2.67 o
  -7   3   9       26.94       33.28      4.35 o
  -6   3   9      208.10      222.53      8.63 o
  -5   3   9      354.02      371.84      8.57 o
  -4   3   9      387.75      386.28      7.98 o
  -3   3   9      710.62      749.36     10.79 o
  -2   3   9      103.28      108.31      6.96 o
  -1   3   9      679.59      650.80     11.93 o
   0   3   9     1283.47     1443.32     19.13 o
   1   3   9     3788.11     4090.69     49.12 o
   2   3   9      617.26      611.37     10.33 o
   3   3   9        1.76       -0.21      1.46 o
   4   3   9        0.06       -1.32      1.37 o
   5   3   9        0.99        0.38      1.69 o
   6   3   9       11.89       13.72      3.47 o
   7   3   9        0.10        2.12      2.75 o
   8   3   9        0.82        2.07      2.99 o
  -8   4   9       22.29       21.87      4.22 o
  -7   4   9       11.00        7.93      3.28 o
  -6   4   9        2.55       -3.60      2.63 o
  -5   4   9       16.27        9.20      1.73 o
  -4   4   9        3.58        1.01      1.26 o
  -3   4   9      687.54      668.91     11.10 o
  -2   4   9        0.25        0.32      1.96 o
  -1   4   9       77.32       77.09      5.10 o
   0   4   9      256.30      263.32      6.67 o
   1   4   9      309.61      330.35      7.43 o
   2   4   9      114.93      110.98      6.39 o
   3   4   9      416.65      404.77      7.08 o
   4   4   9        8.00        8.85      2.12 o
   5   4   9        2.03        0.01      1.89 o
   6   4   9        3.84        1.38      2.63 o
   7   4   9       83.03       97.98      8.45 o
   8   4   9        5.30       10.42      3.59 o
  -8   5   9        0.93        0.66      3.13 o
  -7   5   9       15.20       15.34      3.91 o
  -6   5   9       61.73       71.02      5.99 o
  -5   5   9        8.22        6.29      2.54 o
  -4   5   9      488.39      456.33     10.01 o
  -3   5   9       13.52       16.11      3.15 o
  -2   5   9        8.85        6.81      2.65 o
  -1   5   9       20.59       20.91      3.28 o
   0   5   9      149.26      158.47      6.74 o
   1   5   9      123.40      103.15      6.17 o
   2   5   9       61.48       69.76      3.61 o
   3   5   9        5.51        2.90      3.21 o
   4   5   9       17.29       15.30      2.30 o
   5   5   9      206.79      226.00      6.52 o
   6   5   9       72.08       63.09      5.13 o
   7   5   9        2.15       -4.24      3.00 o
  -7   6   9       16.49       16.00      4.69 o
  -6   6   9        8.24        8.97      3.79 o
  -5   6   9      121.93      122.55      6.25 o
  -4   6   9       37.27       45.09      3.52 o
  -3   6   9       11.76        8.94      2.77 o
  -2   6   9      100.37       97.90      7.64 o
  -1   6   9      311.23      308.36      9.90 o
   0   6   9      142.37      116.32      6.89 o
   1   6   9       38.49       38.38      4.34 o
   2   6   9        0.39       -2.29      2.21 o
   3   6   9       88.10       87.09      4.60 o
   4   6   9       35.45       35.98      4.51 o
   5   6   9      137.62      126.64      6.89 o
   6   6   9       16.95       17.92      4.45 o
   7   6   9       25.50       17.48      5.62 o
  -7   7   9       51.58       54.15      6.25 o
  -6   7   9        0.02        4.83      3.41 o
  -5   7   9       68.82       62.34      8.16 o
  -4   7   9        1.08        0.28      2.15 o
  -3   7   9        5.99        2.30      3.03 o
  -2   7   9      540.31      531.82     14.21 o
  -1   7   9      409.85      424.97     13.52 o
   0   7   9      236.18      237.54      9.26 o
   1   7   9       18.03       17.85      3.82 o
   2   7   9      148.16      153.46      7.17 o
   3   7   9      517.95      494.65     10.05 o
   4   7   9      236.27      259.33      7.85 o
   5   7   9       19.05       16.85      4.03 o
   6   7   9        0.46        1.62      4.48 o
   7   7   9       10.34        4.76      5.50 o
  -6   8   9       79.47       92.00     12.38 o
  -5   8   9       19.44       29.47      5.39 o
  -4   8   9      114.19      108.92      6.88 o
  -3   8   9      111.09      123.89      8.97 o
  -2   8   9        5.22        6.21      4.12 o
  -1   8   9       20.49       24.55      4.52 o
   0   8   9      334.82      350.03     11.95 o
   1   8   9        2.05        3.01      4.33 o
   2   8   9      161.72      170.23      9.24 o
   3   8   9      119.50      119.00      6.92 o
   4   8   9        4.02        2.84      3.24 o
   5   8   9        1.01       -1.90      5.58 o
   6   8   9        1.65        6.55      4.96 o
  -5   9   9        0.64        0.43      3.85 o
  -4   9   9       43.87       45.24      5.45 o
  -3   9   9       10.79        3.49      4.09 o
  -2   9   9       18.40       13.56      5.37 o
  -1   9   9       16.72       19.98      4.46 o
   0   9   9       53.24       53.90      6.18 o
   1   9   9        0.11        2.61      3.74 o
   2   9   9        9.63        9.75      8.15 o
   3   9   9       15.15       18.35      3.84 o
   4   9   9       30.81       38.51     10.00 o
   5   9   9        3.18       -4.84      5.69 o
  -4  10   9        0.00       -2.32      3.39 o
  -3  10   9        4.35        2.51      3.90 o
  -2  10   9        2.29        1.15      3.54 o
  -1  10   9       37.15       31.82      5.10 o
   0  10   9        1.07        5.52      3.76 o
   1  10   9        0.07        3.96      3.91 o
   2  10   9        7.11       14.64      4.96 o
   3  10   9       10.55       13.87      5.77 o
   4  10   9        7.03       11.19      5.77 o
  -3  11   9        0.90        1.72      4.17 o
  -2  11   9        0.01        0.87      3.44 o
  -1  11   9       23.94       27.56      5.65 o
   0  11   9        8.47       11.54      4.97 o
   1  11   9        0.00       -2.74      3.55 o
   2  11   9        7.27        6.86      4.26 o
  -8   0  10        2.40        5.27      5.21 o
  -7   0  10       18.98       20.83      4.70 o
  -6   0  10      414.60      418.83     15.90 o
  -5   0  10       97.09      115.47      6.16 o
  -4   0  10      501.71      470.91      8.75 o
  -3   0  10      178.35      166.00     13.12 o
  -2   0  10      381.58      343.27      9.16 o
  -1   0  10      410.96      484.61     11.23 o
   0   0  10     3997.94     3990.91     63.16 o
   1   0  10        3.15       -3.07      2.05 o
   2   0  10      184.90      169.75      7.66 o
   3   0  10        5.60        0.08      1.94 o
   4   0  10      393.78      400.04     10.24 o
   5   0  10      713.64      712.82     20.28 o
   6   0  10        0.34        0.66      3.31 o
   7   0  10        0.00       -1.54      3.64 o
   8   0  10        4.45        6.56      4.19 o
  -8   1  10        7.14        4.91      2.85 o
  -7   1  10      114.88      113.87     11.11 o
  -6   1  10       58.20       58.01      4.50 o
  -5   1  10       86.78      111.44      5.33 o
  -4   1  10       80.55       78.01      2.54 o
  -3   1  10      524.86      546.17      8.20 o
  -2   1  10       16.27       17.79      2.05 o
  -1   1  10        0.60        5.53      1.46 o
   0   1  10      115.13      107.24      4.32 o
   1   1  10      935.35      892.67     13.12 o
   2   1  10       10.31       15.39      1.63 o
   3   1  10      735.38      753.61     10.82 o
   4   1  10        8.35        5.24      1.66 o
   5   1  10       93.23       95.66      4.06 o
   6   1  10        0.80       -2.18      2.22 o
   7   1  10        0.73        6.43      2.81 o
   8   1  10        0.77       -0.33      2.78 o
  -8   2  10        0.30        1.07      2.80 o
  -7   2  10        4.02        6.10      3.10 o
  -6   2  10       48.94       54.09      4.73 o
  -5   2  10       10.66        9.23      2.12 o
  -4   2  10       29.56       24.13      2.44 o
  -3   2  10      233.82      235.08      4.90 o
  -2   2  10      391.99      404.38      8.05 o
  -1   2  10      744.23      838.43     11.73 o
   0   2  10      114.62      119.64      5.95 o
   1   2  10      423.84      427.05     11.14 o
   2   2  10      215.79      201.00      6.16 o
   3   2  10       57.21       61.55      3.48 o
   4   2  10       10.49       12.38      1.78 o
   5   2  10        0.45       -2.40      1.60 o
   6   2  10        1.29        0.56      2.41 o
   7   2  10       16.80       14.57      3.40 o
   8   2  10        6.86        5.44      3.71 o
  -8   3  10        2.28        4.62      4.16 o
  -7   3  10      214.16      210.47      8.80 o
  -6   3  10       18.48       19.15      3.69 o
  -5   3  10      415.60      376.16      6.79 o
  -4   3  10       58.25       64.26      4.18 o
  -3   3  10        1.39        2.95      1.57 o
  -2   3  10      150.77      139.17      5.34 o
  -1   3  10        8.63        6.13      1.92 o
   0   3  10      189.11      196.09      5.37 o
   1   3  10      125.81      131.98      4.32 o
   2   3  10       59.31       74.71      3.75 o
   3   3  10        3.40        7.08      1.93 o
   4   3  10       25.63       22.98      2.94 o
   5   3  10       19.49       14.80      2.76 o
   6   3  10        8.43       10.37      2.96 o
   7   3  10        1.26        4.67      3.43 o
   8   3  10        4.42        4.93      3.25 o
  -8   4  10       13.33        7.75      4.48 o
  -7   4  10       44.63       34.55      4.74 o
  -6   4  10        3.02        1.73      2.94 o
  -5   4  10       28.77       27.62      2.78 o
  -4   4  10      138.87      141.42      5.77 o
  -3   4  10       29.07       38.00      3.04 o
  -2   4  10      446.66      400.14     13.65 o
  -1   4  10       80.36       77.59      5.21 o
   0   4  10      885.94      927.66     15.92 o
   1   4  10       69.13       70.33      3.63 o
   2   4  10       64.86       54.61      4.59 o
   3   4  10       33.01       37.64      3.04 o
   4   4  10       44.15       36.83      2.99 o
   5   4  10        3.91        1.98      2.36 o
   6   4  10        5.38        8.42      3.05 o
   7   4  10       43.96       44.27      4.87 o
   8   4  10       12.90       14.32      4.03 o
  -8   5  10        1.09        6.07      3.86 o
  -7   5  10       18.19       24.17      4.61 o
  -6   5  10        0.37        1.92      5.08 o
  -5   5  10      198.68      188.49      7.89 o
  -4   5  10       15.66       15.63      2.89 o
  -3   5  10      267.74      266.63      7.92 o
  -2   5  10      259.17      249.49      8.66 o
  -1   5  10      603.01      593.38     14.41 o
   0   5  10       97.29      118.44      5.80 o
   1   5  10      380.62      399.41      9.83 o
   2   5  10       11.06       17.02      3.31 o
   3   5  10      102.76      111.26      7.58 o
   4   5  10        0.06       -2.16      1.63 o
   5   5  10      207.11      222.05      7.58 o
   6   5  10       86.96      100.93      6.57 o
   7   5  10       36.34       34.86      5.30 o
  -7   6  10        2.09        0.46      3.47 o
  -6   6  10       15.91       19.10      4.30 o
  -5   6  10       11.03        8.20      3.44 o
  -4   6  10        0.71       -1.69      2.21 o
  -3   6  10       23.59       17.40      3.32 o
  -2   6  10       10.27        5.02      2.76 o
  -1   6  10        7.09        4.30      2.75 o
   0   6  10      183.56      213.08      8.53 o
   1   6  10        1.45       -0.39      2.61 o
   2   6  10      321.67      291.64      8.98 o
   3   6  10       83.01       90.32      6.34 o
   4   6  10      147.57      150.32      7.19 o
   5   6  10       86.91       93.13      6.18 o
   6   6  10       93.27       73.65     15.95 o
   7   6  10        7.24        3.58      5.14 o
  -7   7  10       14.69       12.89      4.46 o
  -6   7  10       15.64       14.06      4.45 o
  -5   7  10       21.91       22.67      4.53 o
  -4   7  10      132.92      128.93      8.53 o
  -3   7  10        1.30        3.02      2.80 o
  -2   7  10      695.09      679.45     16.79 o
  -1   7  10       59.60       60.06     11.33 o
   0   7  10        0.07       -2.93      2.76 o
   1   7  10       70.07       72.29      6.28 o
   2   7  10        5.62        4.76      2.72 o
   3   7  10      189.07      179.75      6.84 o
   4   7  10       89.84       95.68      7.83 o
   5   7  10       15.50       20.85      7.58 o
   6   7  10       17.04       13.32      5.62 o
  -6   8  10        9.95        3.55      3.85 o
  -5   8  10       23.06       24.41      5.22 o
  -4   8  10        1.80       -1.33      2.91 o
  -3   8  10       27.28       25.36      4.39 o
  -2   8  10       27.53       17.38      4.05 o
  -1   8  10        1.85       -1.24      3.33 o
   0   8  10      500.03      538.67     31.58 o
   1   8  10      169.42      173.66      9.45 o
   2   8  10       29.92       28.69      4.75 o
   3   8  10       54.12       58.55      5.73 o
   4   8  10        0.02       -5.54      3.86 o
   5   8  10        4.93        6.95      6.63 o
   6   8  10        3.50        5.86      8.21 o
  -5   9  10       13.14       18.91      5.15 o
  -4   9  10        2.85       -1.29      3.41 o
  -3   9  10        4.44        4.73      4.19 o
  -2   9  10        0.59        5.15      3.42 o
  -1   9  10      192.62      213.58     10.59 o
   0   9  10        0.54       -4.48      3.12 o
   1   9  10      156.66      170.77      9.82 o
   2   9  10       64.99       78.73     10.44 o
   3   9  10      100.49      119.47      8.35 o
   4   9  10       14.12       17.85      5.83 o
   5   9  10        5.80       17.90      8.11 o
  -4  10  10       33.25       40.07      5.54 o
  -3  10  10        5.24        7.30      4.38 o
  -2  10  10       21.59       21.36      4.69 o
  -1  10  10        1.08        6.16      3.72 o
   0  10  10        2.27        0.37      3.77 o
   1  10  10        8.46        8.26      4.08 o
   2  10  10      160.91      152.21      9.72 o
   3  10  10       14.60        4.87      8.00 o
   4  10  10        9.64        6.98      5.08 o
  -2  11  10        8.46        3.33      4.37 o
  -1  11  10        3.73        2.39      4.15 o
   0  11  10        1.16        1.66      3.80 o
   1  11  10        0.05        0.95      3.90 o
   2  11  10        3.51        7.62      4.49 o
  -8   1  11        0.06        1.19      3.60 o
  -7   1  11        0.72       -0.06      5.11 o
  -6   1  11       35.87       35.59      4.02 o
  -5   1  11        1.95       -1.69      1.99 o
  -4   1  11      172.96      176.72      5.63 o
  -3   1  11        2.93       -1.04      1.62 o
  -2   1  11       27.52       25.00      2.48 o
  -1   1  11      258.50      294.83      9.56 o
   0   1  11       32.60       33.52      2.46 o
   1   1  11      311.26      327.23      6.49 o
   2   1  11      320.59      302.23      7.65 o
   3   1  11      289.23      318.52      6.20 o
   4   1  11       40.99       35.91      2.65 o
   5   1  11      189.02      179.94      6.57 o
   6   1  11        7.60        4.46      2.77 o
   7   1  11       45.43       36.38      4.30 o
   8   1  11        0.27        8.18      3.27 o
  -8   2  11        1.28       -0.10      2.85 o
  -7   2  11      255.71      244.70      9.40 o
  -6   2  11        0.13        1.87      2.58 o
  -5   2  11     1083.49     1112.20     18.68 o
  -4   2  11      297.19      277.86      7.13 o
  -3   2  11      536.63      512.23      8.75 o
  -2   2  11      792.63      817.78     13.36 o
  -1   2  11      147.66      159.53      4.01 o
   0   2  11      337.32      352.92      8.47 o
   1   2  11       88.37       72.66      4.27 o
   2   2  11        3.21        1.50      1.79 o
   3   2  11      868.51      874.43     16.85 o
   4   2  11      119.45      132.59      5.51 o
   5   2  11        9.13        7.83      2.21 o
   6   2  11        1.82        5.51      2.66 o
   7   2  11        0.20        0.41      2.72 o
   8   2  11        0.18        4.58      3.14 o
  -8   3  11        1.55       -1.41      3.16 o
  -7   3  11       55.00       60.62      7.89 o
  -6   3  11      121.86      130.74      7.70 o
  -5   3  11       15.44       14.75      2.97 o
  -4   3  11      263.32      250.99      7.48 o
  -3   3  11      142.65      132.39      4.82 o
  -2   3  11       14.25       16.85      2.07 o
  -1   3  11        7.78        4.82      1.94 o
   0   3  11      143.87      108.73      5.31 o
   1   3  11       99.67      106.83      4.29 o
   2   3  11       79.85       85.08      4.09 o
   3   3  11       98.19      101.75      5.21 o
   4   3  11       35.12       30.39      2.78 o
   5   3  11      136.09      134.01      6.44 o
   6   3  11        0.07        1.51      2.74 o
   7   3  11        3.18        2.95      3.65 o
   8   3  11        0.01       -4.26      3.01 o
  -8   4  11        0.56        0.52      3.26 o
  -7   4  11        7.84        5.60      3.60 o
  -6   4  11        1.18       -1.74      3.88 o
  -5   4  11       83.96       78.10      4.21 o
  -4   4  11      314.87      348.28      7.63 o
  -3   4  11      430.45      455.44      8.95 o
  -2   4  11        3.51        2.74      2.31 o
  -1   4  11      399.70      426.75     11.57 o
   0   4  11      155.69      162.91      5.30 o
   1   4  11      405.31      383.13      7.80 o
   2   4  11       76.17       66.29      4.25 o
   3   4  11      533.37      556.42     10.52 o
   4   4  11       37.34       30.92      3.02 o
   5   4  11        2.37        2.04      2.41 o
   6   4  11        0.06        2.01      2.90 o
   7   4  11       37.05       38.07      4.83 o
  -7   5  11       14.29        8.04      3.86 o
  -6   5  11       37.41       44.63      5.36 o
  -5   5  11        0.66       -0.22      2.35 o
  -4   5  11       69.40       71.58      4.72 o
  -3   5  11      292.85      269.76      8.28 o
  -2   5  11      386.80      353.72     10.75 o
  -1   5  11      158.26      171.06     10.41 o
   0   5  11       27.37       19.94      2.74 o
   1   5  11       10.63        9.32      2.99 o
   2   5  11       13.97       12.37      2.55 o
   3   5  11       17.03       20.98      2.72 o
   4   5  11       72.67       61.98      4.85 o
   5   5  11        3.87        3.12      2.76 o
   6   5  11       35.01       35.64      5.32 o
   7   5  11       45.35       52.74      5.59 o
  -7   6  11        0.05        1.31      4.45 o
  -6   6  11       35.28       33.17      5.10 o
  -5   6  11       83.89       79.26      6.86 o
  -4   6  11        2.80       -1.92      3.69 o
  -3   6  11      108.36      101.02      5.93 o
  -2   6  11      366.34      328.94     10.72 o
  -1   6  11       34.58       35.40      5.95 o
   0   6  11        0.35       -2.61      2.70 o
   1   6  11       56.77       69.12      5.47 o
   2   6  11       31.87       29.22      4.23 o
   3   6  11       32.46       39.59      4.75 o
   4   6  11       36.79       39.77      4.61 o
   5   6  11      165.43      169.88     10.21 o
   6   6  11       51.95       60.34     11.16 o
  -6   7  11       43.38       51.54      6.16 o
  -5   7  11        1.64       -1.18      3.60 o
  -4   7  11       41.47       43.60      5.83 o
  -3   7  11       16.98       22.07      5.49 o
  -2   7  11        0.15       -0.39      2.77 o
  -1   7  11       89.10       91.19      6.90 o
   0   7  11       33.49       22.73      4.36 o
   1   7  11       22.35       19.46      4.57 o
   2   7  11       82.45      106.93      5.42 o
   3   7  11        3.60        3.58      3.35 o
   4   7  11       70.96       70.72      7.89 o
   5   7  11        8.59       13.16      7.05 o
   6   7  11        3.14        1.59      4.77 o
  -6   8  11        0.59       -2.21      3.61 o
  -5   8  11       62.16       78.67      7.59 o
  -4   8  11       13.10        9.57      3.70 o
  -3   8  11       28.60       35.68      4.95 o
  -2   8  11        1.55       -3.79      2.90 o
  -1   8  11        0.86       -2.11      3.03 o
   0   8  11       92.27      107.48     11.77 o
   1   8  11      248.61      259.22     15.99 o
   2   8  11        3.28       -1.67      2.77 o
   3   8  11        9.91       12.96      4.07 o
   4   8  11        9.90       20.21      6.11 o
   5   8  11       20.95        8.63      7.05 o
  -5   9  11        2.90       12.87      4.85 o
  -4   9  11       31.26       33.08      5.08 o
  -3   9  11       75.51       90.91      8.60 o
  -2   9  11       97.71       86.80      7.39 o
  -1   9  11       43.27       44.10      5.90 o
   0   9  11        8.26        8.27      4.04 o
   1   9  11        6.10       -0.26      3.67 o
   2   9  11      132.02      143.57      9.23 o
   3   9  11       12.04        9.25      4.09 o
   4   9  11       14.23       18.86      6.16 o
  -4  10  11        1.54       -2.01      4.24 o
  -3  10  11        3.62        0.29      8.06 o
  -2  10  11        2.94        2.48      3.87 o
  -1  10  11        0.00        2.88      3.75 o
   0  10  11        4.25       10.33      4.21 o
   1  10  11       20.24       18.81      4.90 o
   2  10  11        0.04        6.09      5.90 o
   3  10  11        6.01        5.88      5.85 o
  -1  11  11        5.11        6.78      4.37 o
   0  11  11        0.31       -3.29      3.80 o
   1  11  11       12.15       13.43      4.91 o
  -8   0  12        5.19        1.86      5.90 o
  -7   0  12       58.65       73.52     14.53 o
  -6   0  12        3.62        5.59      3.80 o
  -5   0  12      170.47      124.60      9.24 o
  -4   0  12      433.01      366.40     22.74 o
  -3   0  12      150.88      152.23      8.32 o
  -2   0  12       62.46       47.90      4.27 o
  -1   0  12      144.49      127.07      6.05 o
   0   0  12       36.49       29.82      3.36 o
   1   0  12      546.10      547.84     16.01 o
   2   0  12       12.41       12.88      3.46 o
   3   0  12      322.31      318.51     10.44 o
   4   0  12        1.62       -0.04      2.29 o
   5   0  12      462.11      489.00     12.14 o
   6   0  12        0.03       -1.83      8.27 o
   7   0  12       96.64       97.63      9.21 o
   8   0  12        0.49       -4.56      4.12 o
  -8   1  12       17.99       23.19      4.69 o
  -7   1  12       46.49       43.78      4.63 o
  -6   1  12        6.12        9.80      3.10 o
  -5   1  12       90.64      101.74      5.99 o
  -4   1  12      305.63      302.35      7.73 o
  -3   1  12      325.01      333.00      7.78 o
  -2   1  12     1059.51     1048.25     14.78 o
  -1   1  12      339.93      337.31      6.72 o
   0   1  12      610.28      597.91     10.43 o
   1   1  12        1.34       -1.31      1.24 o
   2   1  12      467.63      409.65     13.68 o
   3   1  12      118.08      114.21      5.21 o
   4   1  12        4.30        9.52      1.78 o
   5   1  12       47.80       48.73      3.01 o
   6   1  12       30.07       41.71      5.61 o
   7   1  12       17.29       19.48      3.82 o
   8   1  12        0.92        0.95      3.19 o
  -8   2  12       30.65       31.77      4.69 o
  -7   2  12       18.11       18.03      3.89 o
  -6   2  12        5.98       -0.21      2.68 o
  -5   2  12       78.82       84.93      5.61 o
  -4   2  12      431.86      438.94      9.60 o
  -3   2  12       28.86       29.43      2.92 o
  -2   2  12       83.32       99.77      5.81 o
  -1   2  12       70.41       72.01      3.77 o
   0   2  12        4.30        2.21      1.88 o
   1   2  12       85.33       74.76      4.54 o
   2   2  12       87.14       82.28      4.29 o
   3   2  12        0.85        2.80      2.61 o
   4   2  12        0.66       -2.21      1.49 o
   5   2  12        7.74        6.10      2.33 o
   6   2  12        7.12        3.66      2.79 o
   7   2  12        0.01        0.40      2.88 o
  -8   3  12        1.19        1.63      3.37 o
  -7   3  12      150.97      149.77     13.19 o
  -6   3  12       49.67       60.00      5.65 o
  -5   3  12      402.11      370.89      9.96 o
  -4   3  12        2.08        5.15      2.03 o
  -3   3  12      519.06      487.54      9.47 o
  -2   3  12        6.35        6.47      1.90 o
  -1   3  12      261.86      258.84     14.33 o
   0   3  12      193.59      194.20      8.66 o
   1   3  12      193.37      195.12      7.54 o
   2   3  12      330.47      326.68      7.53 o
   3   3  12       91.13       95.04      4.60 o
   4   3  12       36.84       32.90      3.06 o
   5   3  12        0.19       -0.37      2.18 o
   6   3  12        0.63        2.41      2.86 o
   7   3  12        0.03        0.08      3.08 o
  -7   4  12        8.55       -0.68      3.25 o
  -6   4  12       28.04       25.41      4.60 o
  -5   4  12       50.40       46.34      5.24 o
  -4   4  12      150.78      143.14      5.49 o
  -3   4  12      654.33      645.10     11.42 o
  -2   4  12      176.13      175.95      4.78 o
  -1   4  12      349.05      334.41     10.47 o
   0   4  12       80.98       93.49      3.16 o
   1   4  12        9.55        3.48      1.77 o
   2   4  12       46.24       51.54      3.72 o
   3   4  12        2.18        1.62      2.02 o
   4   4  12        1.44        1.84      2.10 o
   5   4  12       28.32       40.12      3.98 o
   6   4  12       25.40       25.97      4.11 o
   7   4  12       30.36       34.80      4.89 o
  -7   5  12       21.63       33.65      5.13 o
  -6   5  12       51.55       57.02      6.04 o
  -5   5  12        1.60        2.15      3.41 o
  -4   5  12       51.03       51.43      4.33 o
  -3   5  12       22.00       26.43      3.52 o
  -2   5  12      180.11      188.78      7.92 o
  -1   5  12      161.04      126.01      9.05 o
   0   5  12      285.08      284.97      7.64 o
   1   5  12      122.33      114.29      7.06 o
   2   5  12       53.54       57.86      4.07 o
   3   5  12       19.20       20.80      2.93 o
   4   5  12       69.41       77.64      4.54 o
   5   5  12       62.54       64.20      5.12 o
   6   5  12       36.80       34.89      4.73 o
   7   5  12       15.30       11.44      5.09 o
  -7   6  12       27.44       29.88      5.34 o
  -6   6  12       23.86       24.57      4.84 o
  -5   6  12      183.42      187.29     11.15 o
  -4   6  12      120.57      128.79     13.20 o
  -3   6  12        0.88        1.30      2.56 o
  -2   6  12       81.85       67.85      6.39 o
  -1   6  12       45.25       40.16      4.89 o
   0   6  12       29.62       23.88      4.07 o
   1   6  12      222.43      223.50     16.07 o
   2   6  12        0.36       -0.93      2.96 o
   3   6  12       23.79       18.28      4.01 o
   4   6  12        9.66        6.56      3.66 o
   5   6  12        8.50       13.06      7.27 o
   6   6  12       47.09       55.88      8.19 o
  -6   7  12        1.17        4.43      3.89 o
  -5   7  12        4.32        9.17      3.83 o
  -4   7  12       65.83       62.92      6.60 o
  -3   7  12        2.11        5.33      3.02 o
  -2   7  12       76.99       60.24      5.86 o
  -1   7  12        1.60       -1.91      2.86 o
   0   7  12        6.89       -0.77      3.34 o
   1   7  12       28.75       25.09      4.94 o
   2   7  12       42.96       40.05      5.87 o
   3   7  12        6.11        6.24      3.95 o
   4   7  12        4.29        1.97      4.30 o
   5   7  12        8.17       14.22      7.37 o
   6   7  12        0.37       -2.99      4.67 o
  -5   8  12        9.43        8.52      4.17 o
  -4   8  12       16.74        6.55      4.16 o
  -3   8  12       29.07       27.41      7.49 o
  -2   8  12       82.18       77.62      6.81 o
  -1   8  12       33.66       29.91      5.16 o
   0   8  12      325.99      346.99     12.48 o
   1   8  12        6.63        2.57      3.60 o
   2   8  12       22.24       20.59      4.52 o
   3   8  12       81.48       91.09      7.42 o
   4   8  12        4.25        6.21      6.53 o
   5   8  12        9.61        1.47      5.90 o
  -4   9  12       13.77       21.81      4.55 o
  -3   9  12        8.43       15.59      5.66 o
  -2   9  12       12.43       13.85      4.25 o
  -1   9  12        0.03        4.52      3.82 o
   0   9  12        0.95        3.00      3.83 o
   1   9  12       16.91       25.80      4.94 o
   2   9  12       84.59       95.04      8.10 o
   3   9  12       46.81       48.82      6.18 o
   4   9  12       16.32       16.03      6.10 o
  -3  10  12       52.36       65.45      9.04 o
  -2  10  12        8.14        8.77      4.46 o
  -1  10  12       80.60       96.83      8.35 o
   0  10  12        3.74        0.44      3.76 o
   1  10  12       42.56       44.09      6.22 o
   2  10  12        1.28        1.92      3.96 o
   3  10  12       20.93       19.62      6.63 o
  -8   1  13        2.70        3.63      3.01 o
  -7   1  13        9.67        5.08      3.09 o
  -6   1  13       59.70       63.40      6.29 o
  -5   1  13      162.77      151.65      7.39 o
  -4   1  13       17.24       21.83      2.99 o
  -3   1  13      945.95      970.39     15.96 o
  -2   1  13      142.04      119.57      4.69 o
  -1   1  13      165.10      158.96      4.70 o
   0   1  13      435.42      414.65      8.54 o
   1   1  13       98.73      102.53      3.83 o
   2   1  13        0.37        3.80      2.20 o
   3   1  13      160.82      147.08      5.57 o
   4   1  13        1.76       -0.96      1.72 o
   5   1  13      118.73      114.92      5.27 o
   6   1  13       10.27        7.41      3.56 o
   7   1  13       23.66       20.32      4.85 o
  -8   2  13        5.80        5.89      3.59 o
  -7   2  13       55.70       56.48      5.73 o
  -6   2  13       11.86        8.93      3.07 o
  -5   2  13      418.61      401.60     11.61 o
  -4   2  13      526.17      558.70     11.34 o
  -3   2  13      174.99      194.74      6.17 o
  -2   2  13      415.56      416.56      8.97 o
  -1   2  13       17.35       17.50      2.25 o
   0   2  13      128.96      121.21      5.90 o
   1   2  13      150.10      145.62      6.53 o
   2   2  13      143.15      149.45      7.98 o
   3   2  13       61.95       62.10      4.68 o
   4   2  13      158.77      163.13      5.81 o
   5   2  13       12.50       13.68      2.76 o
   6   2  13       11.68        9.68      3.34 o
   7   2  13       14.93       20.14      3.97 o
  -7   3  13        0.52        3.53      3.52 o
  -6   3  13        6.54        6.95      3.40 o
  -5   3  13       43.17       30.37      3.81 o
  -4   3  13        0.01       -0.73      2.29 o
  -3   3  13      262.54      262.59      6.74 o
  -2   3  13      394.09      395.03     10.16 o
  -1   3  13      825.94      806.11     17.99 o
   0   3  13       73.46       87.37      5.28 o
   1   3  13      222.36      221.61      6.14 o
   2   3  13       17.75       14.64      2.41 o
   3   3  13       19.71       20.96      2.84 o
   4   3  13        7.83        6.54      2.24 o
   5   3  13       88.23       82.93      4.84 o
   6   3  13       13.93        9.80      3.44 o
   7   3  13        5.35        5.13      3.41 o
  -7   4  13       50.03       42.58      5.52 o
  -6   4  13        0.05        2.00      3.26 o
  -5   4  13        1.68       -0.26      3.13 o
  -4   4  13       63.12       67.80      5.19 o
  -3   4  13      258.99      250.22      6.49 o
  -2   4  13      436.56      455.30      8.84 o
  -1   4  13        4.92        5.58      2.91 o
   0   4  13       84.13       83.67      3.89 o
   1   4  13       43.35       47.74      3.29 o
   2   4  13        7.18        5.76      2.08 o
   3   4  13       63.84       67.37      4.20 o
   4   4  13        0.03       -2.01      2.08 o
   5   4  13       15.39       14.49      4.13 o
   6   4  13       12.50        9.47      3.49 o
   7   4  13        2.53        3.63      3.46 o
  -7   5  13        3.56       -2.34      3.47 o
  -6   5  13        4.46        4.67      3.60 o
  -5   5  13       26.20       27.98      4.73 o
  -4   5  13       86.08       91.09      5.70 o
  -3   5  13       23.86       13.62      3.22 o
  -2   5  13       30.33       29.42      3.91 o
  -1   5  13       43.82       36.30      4.67 o
   0   5  13        2.74        3.31      2.06 o
   1   5  13       22.23       14.65      3.66 o
   2   5  13       14.34       14.25      2.78 o
   3   5  13       51.67       47.03      3.81 o
   4   5  13       11.39       11.41      2.72 o
   5   5  13        6.55        0.04      3.53 o
   6   5  13       15.44        8.54      3.79 o
  -6   6  13        6.69       -0.35      3.43 o
  -5   6  13        0.90       -0.02      3.39 o
  -4   6  13       48.72       41.11      5.60 o
  -3   6  13       10.65        6.89      3.16 o
  -2   6  13       84.60       77.25      6.62 o
  -1   6  13      199.67      188.06      9.71 o
   0   6  13      282.45      281.16     13.78 o
   1   6  13        3.91        1.47      3.17 o
   2   6  13        3.51        5.70      3.20 o
   3   6  13       41.66       29.96      5.18 o
   4   6  13        5.18        4.51      3.88 o
   5   6  13        0.51       -1.26      5.69 o
   6   6  13        4.81        0.97      4.48 o
  -6   7  13        8.51       12.65      4.51 o
  -5   7  13       19.68       17.58      5.21 o
  -4   7  13        1.02        2.78      3.54 o
  -3   7  13      189.88      213.79     11.29 o
  -2   7  13       25.88       20.78      4.21 o
  -1   7  13       74.71       86.39      7.76 o
   0   7  13       98.62       89.43      7.83 o
   1   7  13        1.48        3.25      3.43 o
   2   7  13       69.38       84.23      7.20 o
   3   7  13       93.15      108.29      7.68 o
   4   7  13        0.23       10.70      4.91 o
   5   7  13       25.75       43.70     10.32 o
  -5   8  13        1.37       -4.27      3.65 o
  -4   8  13        1.78        6.90      4.38 o
  -3   8  13        0.47       -4.10      2.88 o
  -2   8  13       12.63       16.47      4.32 o
  -1   8  13       39.55       29.77      5.96 o
   0   8  13        0.42       -1.50      3.30 o
   1   8  13       21.90       14.60      5.20 o
   2   8  13        7.54        7.43      3.94 o
   3   8  13        1.21       -4.78      3.19 o
   4   8  13       10.86       13.79      5.69 o
  -4   9  13        0.02       -0.74      4.18 o
  -3   9  13       67.07       65.68      7.90 o
  -2   9  13        0.43       -0.27      3.73 o
  -1   9  13       56.70       53.97      6.57 o
   0   9  13       25.02       25.12      7.36 o
   1   9  13       41.94       45.45      8.65 o
   2   9  13       35.51       27.06      5.39 o
   3   9  13       14.11       17.07      6.28 o
  -2  10  13        2.81        8.61      4.61 o
  -1  10  13        0.33        3.07      4.30 o
   0  10  13       16.69       18.33      5.17 o
   1  10  13        3.54        3.53      4.19 o
   2  10  13        7.13       10.34      4.60 o
  -7   0  14       42.56       48.02      7.33 o
  -6   0  14       86.70      103.15     19.69 o
  -5   0  14      240.17      242.02     21.01 o
  -4   0  14      483.39      454.16     16.49 o
  -3   0  14      139.48      106.92      8.50 o
  -2   0  14       48.06       54.99      5.05 o
  -1   0  14     1753.42     1719.11     31.69 o
   0   0  14     2005.90     2020.43     35.89 o
   1   0  14       78.47       74.68      7.00 o
   2   0  14      549.85      534.08     16.86 o
   3   0  14       52.97       44.20      5.62 o
   4   0  14      108.75       99.13     10.44 o
   5   0  14      114.04      117.79     12.21 o
   6   0  14        8.37        4.17      4.36 o
   7   0  14       46.96       46.81     10.79 o
  -7   1  14        1.03       -2.34      4.13 o
  -6   1  14      123.42      121.52      7.15 o
  -5   1  14       20.10       22.35      3.76 o
  -4   1  14        0.61        0.00      3.10 o
  -3   1  14      175.26      188.96      6.31 o
  -2   1  14     1347.76     1285.10     17.97 o
  -1   1  14        0.61        5.85      3.21 o
   0   1  14        2.60        1.54      1.75 o
   1   1  14       11.70       15.06      1.98 o
   2   1  14       10.74        9.84      2.62 o
   3   1  14       81.24       70.20      4.58 o
   4   1  14       12.28       11.13      2.64 o
   5   1  14        7.35        1.29      2.77 o
   6   1  14        0.27       -1.31      3.11 o
   7   1  14       22.75       21.22      4.28 o
  -7   2  14        0.00       -2.10      4.32 o
  -6   2  14        5.30        4.55      3.07 o
  -5   2  14       41.38       40.80      4.53 o
  -4   2  14       33.43       31.24      3.64 o
  -3   2  14      215.43      199.91      6.47 o
  -2   2  14       12.23       13.91      3.08 o
  -1   2  14       20.77       20.84      2.54 o
   0   2  14      733.02      718.61     14.60 o
   1   2  14      146.56      157.42      7.09 o
   2   2  14       47.59       40.64      3.41 o
   3   2  14        9.19        9.03      2.38 o
   4   2  14        3.69        7.41      2.34 o
   5   2  14        1.60        0.21      2.74 o
   6   2  14        0.31        1.95      2.94 o
   7   2  14        0.59        1.25      3.23 o
  -7   3  14        0.00       -0.55      3.20 o
  -6   3  14       74.77       68.09      7.85 o
  -5   3  14      348.56      322.87     14.49 o
  -4   3  14      131.51      111.87      5.14 o
  -3   3  14       11.74       12.49      2.47 o
  -2   3  14      254.82      246.58      8.10 o
  -1   3  14       16.24       14.11      3.06 o
   0   3  14       28.93       30.28      4.45 o
   1   3  14       83.30       78.11      4.32 o
   2   3  14       90.59      103.54      6.26 o
   3   3  14      121.00      117.81      6.72 o
   4   3  14       12.69       12.58      2.66 o
   5   3  14       15.05       13.14      3.42 o
   6   3  14        2.32        0.66      3.00 o
   7   3  14        3.38        1.11      3.30 o
  -7   4  14        2.66        4.91      3.79 o
  -6   4  14        0.53        0.53      3.42 o
  -5   4  14      135.66      115.21      8.08 o
  -4   4  14       42.40       51.63      4.58 o
  -3   4  14       88.75       75.40      4.08 o
  -2   4  14      383.87      349.90      7.65 o
  -1   4  14      215.94      201.06      9.52 o
   0   4  14       58.20       54.83      4.80 o
   1   4  14       68.58       71.95      7.92 o
   2   4  14      134.19      131.16      5.52 o
   3   4  14        8.52        3.84      2.50 o
   4   4  14       23.35       26.43      3.24 o
   5   4  14        1.82        4.62      3.49 o
   6   4  14       25.38       26.74      4.40 o
  -6   5  14        1.92        2.40      3.63 o
  -5   5  14       47.50       47.55      6.34 o
  -4   5  14       66.25       62.61      9.12 o
  -3   5  14      311.60      314.39      9.82 o
  -2   5  14       41.84       41.71      5.70 o
  -1   5  14      120.36      125.69      7.92 o
   0   5  14      382.34      335.92     14.27 o
   1   5  14      150.87      146.20      5.59 o
   2   5  14       29.29       25.89      3.36 o
   3   5  14        0.88       -3.61      2.41 o
   4   5  14        0.01        0.27      2.38 o
   5   5  14        4.31        1.89      3.62 o
   6   5  14        4.03        9.10      3.91 o
  -6   6  14        1.67        6.21      3.90 o
  -5   6  14       23.12       21.65      5.69 o
  -4   6  14        0.19        1.94      3.64 o
  -3   6  14       56.01       72.54      5.63 o
  -2   6  14       66.94       45.11      5.35 o
  -1   6  14       14.94        9.67      5.11 o
   0   6  14        2.07        0.80      3.09 o
   1   6  14       41.29       52.93      5.84 o
   2   6  14      108.60      113.28      7.99 o
   3   6  14        5.19        8.56      3.77 o
   4   6  14       15.21        7.53      4.73 o
   5   6  14        8.56       10.64      7.27 o
  -5   7  14       12.51        8.07      4.23 o
  -4   7  14        1.23       -1.29      3.51 o
  -3   7  14       83.71       86.29      6.36 o
  -2   7  14        2.62        0.97      3.25 o
  -1   7  14       16.93       19.02      4.44 o
   0   7  14       15.93       16.23      4.33 o
   1   7  14       14.89       11.07      6.95 o
   2   7  14       13.35        9.79      3.96 o
   3   7  14       20.54       24.48      4.85 o
   4   7  14        0.33        6.07      4.84 o
   5   7  14        0.01       -1.37      5.90 o
  -4   8  14        7.90        5.74      6.19 o
  -3   8  14       12.41       11.25      4.71 o
  -2   8  14       44.58       53.96      7.66 o
  -1   8  14        0.07        1.85      3.64 o
   0   8  14       34.82       30.69      5.95 o
   1   8  14       14.49       13.19      4.38 o
   2   8  14       32.46       34.28      5.59 o
   3   8  14        0.01       -2.79      3.50 o
   4   8  14        0.13       -2.26      6.21 o
  -3   9  14        4.52        3.33      4.63 o
  -2   9  14        3.68        0.63      4.02 o
  -1   9  14       44.71       52.81      6.59 o
   0   9  14       21.48       28.52      5.41 o
   1   9  14       19.62       17.34      5.68 o
   2   9  14       47.35       45.09      6.24 o
   3   9  14        0.05       -0.82      9.85 o
  -1  10  14       33.88       38.64      6.24 o
   0  10  14       12.57       16.13      5.06 o
  -7   1  15        1.77        3.77      3.16 o
  -6   1  15        2.48        1.73      3.10 o
  -5   1  15       71.40       70.34      8.88 o
  -4   1  15      129.50      119.75      6.80 o
  -3   1  15      561.21      485.38     10.59 o
  -2   1  15      896.62      901.67     14.08 o
  -1   1  15      251.57      272.57      6.65 o
   0   1  15       43.17       44.74      3.09 o
   1   1  15      126.65      125.09      6.66 o
   2   1  15       89.73       81.47      6.69 o
   3   1  15       11.93        9.23      2.55 o
   4   1  15       47.35       49.37      3.66 o
   5   1  15        0.25       -0.46      2.89 o
   6   1  15       20.21       19.30      4.08 o
   7   1  15        4.35        6.82      3.83 o
  -7   2  15       22.53       31.25      9.18 o
  -6   2  15        0.36        2.92      3.11 o
  -5   2  15        0.12        1.90      2.88 o
  -4   2  15       24.00       26.75      3.36 o
  -3   2  15        1.44        1.33      2.35 o
  -2   2  15      156.35      161.48      6.63 o
  -1   2  15      114.41      101.32      4.66 o
   0   2  15      120.02      128.39      5.97 o
   1   2  15      295.20      285.03     10.37 o
   2   2  15       92.22       98.15      5.13 o
   3   2  15      183.92      196.77     14.05 o
   4   2  15       18.04        9.90      2.61 o
   5   2  15       41.87       39.37      4.66 o
   6   2  15        0.08       -2.34      2.91 o
  -7   3  15        0.37       -2.03      4.60 o
  -6   3  15       57.38       74.14      6.78 o
  -5   3  15        0.00       -2.26      3.14 o
  -4   3  15        0.03       -2.16      2.52 o
  -3   3  15      208.08      206.76      6.45 o
  -2   3  15      268.71      261.57      8.69 o
  -1   3  15       39.42       30.74      3.98 o
   0   3  15      626.98      627.29     13.93 o
   1   3  15       30.40       30.57      3.19 o
   2   3  15       82.56       85.50      5.89 o
   3   3  15        0.07        0.49      2.13 o
   4   3  15        2.82        1.63      2.36 o
   5   3  15        1.76        1.02      2.92 o
   6   3  15       17.01       15.60      3.91 o
  -6   4  15        0.79        3.17      3.58 o
  -5   4  15        4.20        6.81      3.64 o
  -4   4  15       52.81       47.65      4.52 o
  -3   4  15      352.05      315.81     16.77 o
  -2   4  15        1.52        6.15      1.92 o
  -1   4  15      541.28      519.67     14.61 o
   0   4  15       22.62       23.81      2.85 o
   1   4  15       11.34       13.88      2.52 o
   2   4  15       10.41        1.62      2.34 o
   3   4  15       14.94       19.07      3.19 o
   4   4  15        0.00        0.48      2.33 o
   5   4  15        2.65        4.14      5.03 o
   6   4  15        0.00        3.54      3.37 o
  -6   5  15       21.00       29.59      5.33 o
  -5   5  15       28.31       20.45      4.77 o
  -4   5  15        1.67       -4.34      2.89 o
  -3   5  15       32.31       33.16      4.29 o
  -2   5  15       64.98       59.81      7.75 o
  -1   5  15      105.82      100.10      7.38 o
   0   5  15       91.51       78.70      6.94 o
   1   5  15        0.03        0.03      1.93 o
   2   5  15       52.56       53.66      4.39 o
   3   5  15        3.70        6.68      2.57 o
   4   5  15        0.90       -2.67      3.40 o
   5   5  15        4.20       -1.54      3.48 o
   6   5  15        0.20       -4.61      3.07 o
  -6   6  15        2.76       10.32      4.56 o
  -5   6  15        7.93        9.53      4.28 o
  -4   6  15        1.04        3.75      3.63 o
  -3   6  15       14.13       15.95      3.84 o
  -2   6  15        0.61       -1.74      3.07 o
  -1   6  15      102.94       99.41      9.86 o
   0   6  15        8.97        4.79      4.40 o
   1   6  15      116.50      118.93      8.31 o
   2   6  15        0.05       -1.62      3.28 o
   3   6  15       14.43        6.90      3.84 o
   4   6  15       17.20       14.00      5.28 o
   5   6  15        2.14       -2.32      6.00 o
  -5   7  15        4.49        0.76      4.07 o
  -4   7  15       26.09       31.37      5.64 o
  -3   7  15        0.71        2.34      3.68 o
  -2   7  15        0.21       -1.80      3.57 o
  -1   7  15       37.16       36.94      5.41 o
   0   7  15       46.53       39.57      5.53 o
   1   7  15      147.79      139.00      9.29 o
   2   7  15       42.69       49.10      7.90 o
   3   7  15        4.06        1.65      3.73 o
   4   7  15       21.31       24.39      6.24 o
  -4   8  15       14.31       12.00      5.03 o
  -3   8  15       55.20       54.84      7.15 o
  -2   8  15        2.30        2.64      3.85 o
  -1   8  15      155.77      155.58      9.94 o
   0   8  15        0.06       -1.93      3.76 o
   1   8  15       58.68       76.71      7.60 o
   2   8  15       14.10       12.30      4.52 o
   3   8  15        9.08        5.55      6.69 o
  -2   9  15        1.61       -2.53      3.81 o
  -1   9  15       17.89       21.74      5.35 o
   0   9  15        5.82        3.47      3.95 o
   1   9  15        5.75        2.92      4.19 o
   2   9  15        0.05        5.38      4.61 o
  -7   0  16        1.82        2.56      4.81 o
  -6   0  16       23.94       20.64      5.88 o
  -5   0  16       25.00       19.10      5.59 o
  -4   0  16      364.04      355.09     24.38 o
  -3   0  16       32.65       31.56     16.48 o
  -2   0  16      251.72      263.95      9.70 o
  -1   0  16      872.64      805.67     18.62 o
   0   0  16     2397.58     2389.29     42.29 o
   1   0  16       56.69       65.07     11.34 o
   2   0  16       74.49       82.99      6.83 o
   3   0  16        5.29        3.71      3.89 o
   4   0  16        2.72        0.32      3.35 o
   5   0  16       18.23       14.58      5.54 o
   6   0  16       27.79       33.61      8.32 o
  -7   1  16       36.04       37.27      5.03 o
  -6   1  16        0.76       -3.36      3.01 o
  -5   1  16       20.19       16.62      3.80 o
  -4   1  16        1.24       -1.22      2.59 o
  -3   1  16       12.85       20.31      3.10 o
  -2   1  16      182.93      174.86      5.90 o
  -1   1  16      145.68      146.86      5.42 o
   0   1  16       53.41       58.95      3.68 o
   1   1  16      270.41      272.27      7.70 o
   2   1  16      935.11      979.04     18.80 o
   3   1  16       27.76       30.70      3.45 o
   4   1  16       16.37       11.36      2.62 o
   5   1  16       44.26       43.22      4.98 o
   6   1  16        2.83        5.35      3.39 o
  -7   2  16       11.38       16.07      4.57 o
  -6   2  16        0.33        1.59      3.14 o
  -5   2  16        5.17        7.32      3.15 o
  -4   2  16      143.80      137.99      7.54 o
  -3   2  16      383.60      365.35     10.67 o
  -2   2  16       87.68       73.16      5.14 o
  -1   2  16       12.22        8.92      2.37 o
   0   2  16      213.76      208.98      9.34 o
   1   2  16       15.66       16.63      3.45 o
   2   2  16       68.15       71.83      4.75 o
   3   2  16        1.81        4.53      2.38 o
   4   2  16       19.82       15.72      3.07 o
   5   2  16        0.89        3.44      3.09 o
   6   2  16        0.05        2.53      3.43 o
  -6   3  16       11.35       13.06      4.18 o
  -5   3  16        0.14       -3.99      4.82 o
  -4   3  16       60.55       73.76      5.45 o
  -3   3  16       28.79       27.45      3.99 o
  -2   3  16       32.66       28.83      3.92 o
  -1   3  16        0.05       -2.29      2.66 o
   0   3  16       96.88       97.99      6.28 o
   1   3  16        3.11        2.81      2.49 o
   2   3  16       12.59        8.83      2.69 o
   3   3  16       47.89       54.10      6.65 o
   4   3  16       86.88       86.39      5.13 o
   5   3  16        1.10       -0.05      3.08 o
   6   3  16        0.36        6.06      3.54 o
  -6   4  16        6.99        6.45      4.11 o
  -5   4  16        1.86        4.46      3.53 o
  -4   4  16        0.25       -0.85      3.02 o
  -3   4  16       68.27       56.64      6.31 o
  -2   4  16       64.44       66.17      5.65 o
  -1   4  16       67.23       66.49      5.59 o
   0   4  16       98.64      109.42      9.54 o
   1   4  16       10.70        9.62      2.62 o
   2   4  16      198.65      190.67      6.92 o
   3   4  16       14.47       17.66      3.16 o
   4   4  16       30.52       31.31      4.30 o
   5   4  16       22.21       29.93      5.22 o
  -6   5  16       16.11       23.32      5.29 o
  -5   5  16       39.44       41.45      6.64 o
  -4   5  16       31.45       33.68      9.58 o
  -3   5  16       68.28       59.48      7.84 o
  -2   5  16        0.00        3.41      3.10 o
  -1   5  16      343.73      341.25     12.20 o
   0   5  16       33.32       44.92      5.62 o
   1   5  16      125.82      151.09      9.28 o
   2   5  16        2.99       -1.69      2.52 o
   3   5  16       33.34       34.94      4.57 o
   4   5  16       21.78       23.60      4.14 o
   5   5  16        9.90        9.20      5.53 o
  -5   6  16        0.52       -2.14      3.48 o
  -4   6  16       43.31       45.02      6.44 o
  -3   6  16       57.79       57.33      5.50 o
  -2   6  16       18.61       29.68      5.50 o
  -1   6  16       49.88       42.91      6.52 o
   0   6  16       18.42       12.10      4.14 o
   1   6  16       10.75        5.99      3.92 o
   2   6  16       28.38       20.93      4.73 o
   3   6  16       69.74       68.62      6.65 o
   4   6  16       17.06       18.54      5.70 o
  -4   7  16        0.84       -4.11      3.66 o
  -3   7  16       19.93       24.10      5.40 o
  -2   7  16        0.20        1.13      3.23 o
  -1   7  16       20.38       14.94      4.44 o
   0   7  16       35.23       29.82      5.24 o
   1   7  16        1.16       -0.52      3.51 o
   2   7  16        0.35       -1.56      3.40 o
   3   7  16       11.83       10.03      4.43 o
   4   7  16        5.56       12.04      5.54 o
  -3   8  16        3.47       -2.93      4.17 o
  -2   8  16        8.58       12.32      4.59 o
  -1   8  16        0.03       -0.05      3.76 o
   0   8  16        0.67       -1.67      3.84 o
   1   8  16       25.57       25.64      6.24 o
   2   8  16        3.17        1.74      4.26 o
   3   8  16       37.72       43.10      8.15 o
  -1   9  16       50.74       57.69      7.28 o
   0   9  16       24.10       20.63      5.57 o
  -6   1  17        0.13        2.87      3.32 o
  -5   1  17        3.49        2.39      3.01 o
  -4   1  17        9.22        9.58      3.24 o
  -3   1  17        0.40       -3.16      2.11 o
  -2   1  17       14.57        8.28      2.53 o
  -1   1  17      174.19      180.46      6.11 o
   0   1  17      288.56      285.63      6.96 o
   1   1  17      103.60      113.12      5.82 o
   2   1  17        8.88        6.87      3.10 o
   3   1  17        8.06       16.18      3.87 o
   4   1  17        6.65        4.63      2.86 o
   5   1  17       10.25        7.12      3.68 o
   6   1  17        1.67        6.00      3.62 o
  -6   2  17       87.75       91.21      6.89 o
  -5   2  17       13.53       11.60      3.64 o
  -4   2  17       27.65       29.73      4.21 o
  -3   2  17        1.06        2.76      2.54 o
  -2   2  17      121.33      135.76      6.30 o
  -1   2  17      239.43      232.03      8.69 o
   0   2  17      466.26      419.01     10.24 o
   1   2  17        8.32        7.00      3.26 o
   2   2  17      128.75      134.91      8.41 o
   3   2  17       46.52       53.03      5.85 o
   4   2  17      136.73      133.02      9.43 o
   5   2  17        8.20        6.57      3.65 o
   6   2  17        5.70        0.78      3.57 o
  -6   3  17        1.26       -0.21      3.56 o
  -5   3  17       42.73       42.50      5.82 o
  -4   3  17        0.03       -1.89      4.35 o
  -3   3  17        1.66        5.96      3.56 o
  -2   3  17        6.52        0.67      2.85 o
  -1   3  17      143.51      132.79      8.02 o
   0   3  17       25.12       27.50      3.94 o
   1   3  17      409.95      411.48      9.96 o
   2   3  17       36.72       30.42      3.60 o
   3   3  17       20.94       16.75      3.60 o
   4   3  17        7.12        4.60      3.19 o
   5   3  17       19.92       26.97      8.10 o
  -6   4  17        0.64        0.83      3.91 o
  -5   4  17        2.20        1.39      3.59 o
  -4   4  17       46.10       54.61      6.27 o
  -3   4  17       26.34       26.66      8.36 o
  -2   4  17        0.13        1.76      2.85 o
  -1   4  17      146.69      141.35      7.87 o
   0   4  17        1.52       -0.40      2.17 o
   1   4  17        6.36        6.26      2.61 o
   2   4  17        0.54       -0.93      2.43 o
   3   4  17       12.60       18.80      3.37 o
   4   4  17        0.22       -2.05      2.85 o
   5   4  17        6.52       13.51      4.76 o
  -5   5  17        0.00       -3.99      3.28 o
  -4   5  17        7.30        8.54      4.32 o
  -3   5  17        8.17        9.09      4.64 o
  -2   5  17       37.21       44.17      5.03 o
  -1   5  17       72.94       59.02      6.20 o
   0   5  17       13.64       10.06      4.06 o
   1   5  17       30.40       26.83      4.92 o
   2   5  17       24.02        8.90      4.12 o
   3   5  17        9.04        6.62      3.53 o
   4   5  17        1.01        4.61      4.00 o
  -4   6  17       40.90       50.19      6.65 o
  -3   6  17        5.79        8.84      3.61 o
  -2   6  17       30.80       25.26      4.50 o
  -1   6  17        3.94       -0.82      3.44 o
   0   6  17        4.60        7.12      4.66 o
   1   6  17       80.23       87.62      7.75 o
   2   6  17       64.44       71.13      9.62 o
   3   6  17        4.70        1.13      3.74 o
   4   6  17        3.51       -3.17      4.60 o
  -4   7  17        0.30       -3.38      3.70 o
  -3   7  17       16.01       15.98      6.51 o
  -2   7  17        2.59        5.91      3.77 o
  -1   7  17       72.56       78.97      7.63 o
   0   7  17        0.06        1.63      3.78 o
   1   7  17       89.08       90.85      8.10 o
   2   7  17        3.36       -4.01      3.72 o
   3   7  17       70.82       74.80      9.38 o
  -2   8  17       11.05        6.87      4.11 o
  -1   8  17       21.89       34.17      9.44 o
   0   8  17        0.23       -0.99      4.08 o
   1   8  17       41.36       36.73      6.15 o
  -6   0  18        4.28        6.25      4.99 o
  -5   0  18       67.70       67.62      8.70 o
  -4   0  18        2.75       -0.56      4.02 o
  -3   0  18       22.96       29.71      5.88 o
  -2   0  18       30.79       25.79      4.40 o
  -1   0  18        2.19       -1.86      2.81 o
   0   0  18        0.46        3.96      3.26 o
   1   0  18      465.79      465.73     12.81 o
   2   0  18      226.66      238.19     32.80 o
   3   0  18        2.17       -3.00      3.96 o
   4   0  18      196.83      222.54     10.64 o
   5   0  18        0.93        0.24      4.88 o
  -6   1  18       13.77        7.34      3.84 o
  -5   1  18        0.29        2.11      3.17 o
  -4   1  18       98.81      100.24      6.80 o
  -3   1  18       63.64       56.71      5.38 o
  -2   1  18      191.71      205.09      6.65 o
  -1   1  18       25.19       26.68      3.10 o
   0   1  18       85.89       89.66      4.37 o
   1   1  18       44.68       31.86      3.70 o
   2   1  18      427.33      422.53     17.06 o
   3   1  18        1.52        3.55      2.85 o
   4   1  18       98.81      104.40      5.55 o
   5   1  18        1.89       -0.22      3.37 o
  -6   2  18       17.34       19.95      4.46 o
  -5   2  18       57.71       60.96      5.82 o
  -4   2  18       12.32       10.53      3.64 o
  -3   2  18       26.90       26.28      3.52 o
  -2   2  18        2.41        2.38      2.56 o
  -1   2  18        0.07        3.98      2.67 o
   0   2  18       63.63       64.03      6.49 o
   1   2  18       36.47       36.86      4.07 o
   2   2  18       14.80       18.40      4.60 o
   3   2  18      188.74      187.51      7.92 o
   4   2  18       43.67       43.38      4.92 o
   5   2  18        2.51       -0.52      3.37 o
  -5   3  18       19.71        9.37      4.16 o
  -4   3  18        5.51       -1.39      3.36 o
  -3   3  18        0.35       -1.86      2.78 o
  -2   3  18        0.37       -1.57      2.71 o
  -1   3  18       25.91       24.01      4.22 o
   0   3  18       23.59       23.44      3.69 o
   1   3  18        8.59        3.34      2.69 o
   2   3  18       80.99       75.94      6.72 o
   3   3  18        5.67        4.76      2.84 o
   4   3  18       11.24        7.34      3.49 o
   5   3  18        3.11        9.88      3.97 o
  -5   4  18        4.03        0.16      3.63 o
  -4   4  18       58.57       51.31      6.52 o
  -3   4  18       35.92       42.20      4.93 o
  -2   4  18       81.14       78.44      6.70 o
  -1   4  18        0.19       -3.80      2.78 o
   0   4  18        8.28       10.18      4.04 o
   1   4  18       60.15       66.35      5.76 o
   2   4  18        3.77        1.54      2.69 o
   3   4  18       26.81       39.56      4.16 o
   4   4  18       15.46        9.83      3.66 o
  -4   5  18       80.42       92.75      8.26 o
  -3   5  18        0.30        2.12      3.38 o
  -2   5  18      108.57      123.79      7.86 o
  -1   5  18        1.30        1.94      3.23 o
   0   5  18       31.01       35.87      5.50 o
   1   5  18        0.28       -4.77      3.18 o
   2   5  18        2.50        6.99      5.38 o
   3   5  18        0.16       -1.91      3.20 o
   4   5  18       14.91       13.12      4.72 o
  -4   6  18       44.32       46.05      9.14 o
  -3   6  18       47.22       52.97      6.99 o
  -2   6  18        6.12        1.68      3.28 o
  -1   6  18       48.42       53.69      6.64 o
   0   6  18        0.38        3.48      4.07 o
   1   6  18      147.55      162.13     10.36 o
   2   6  18        6.86        5.50      4.16 o
   3   6  18       32.16       35.27      5.70 o
  -3   7  18        2.71        1.83      6.52 o
  -2   7  18       13.64       10.01      4.29 o
  -1   7  18        0.00        3.24      4.18 o
   0   7  18        0.81        2.99      4.17 o
   1   7  18        2.45        4.53      4.35 o
   2   7  18        0.10       -0.26      5.27 o
  -5   1  19       23.10       16.09      4.18 o
  -4   1  19       68.85       58.66      5.67 o
  -3   1  19        0.70       -3.15      2.43 o
  -2   1  19        9.23        7.17      2.62 o
  -1   1  19       14.94       11.20      2.63 o
   0   1  19        0.03        3.98      2.59 o
   1   1  19        1.65        1.91      2.51 o
   2   1  19        0.96        2.42      3.18 o
   3   1  19       94.71       94.13      5.90 o
   4   1  19        1.93       -1.15      3.40 o
   5   1  19        4.34        2.05      3.58 o
  -5   2  19        6.46        5.23      3.62 o
  -4   2  19       36.58       52.37      7.39 o
  -3   2  19        7.35        5.27      2.86 o
  -2   2  19       17.52       20.20      3.42 o
  -1   2  19       13.82        6.56      2.96 o
   0   2  19       47.96       52.41      5.30 o
   1   2  19        2.99        7.19      3.02 o
   2   2  19      103.80      101.19      6.90 o
   3   2  19        7.16        3.18      2.89 o
   4   2  19       75.98       76.07      8.94 o
  -5   3  19       28.02       39.41      6.06 o
  -4   3  19       60.29       58.49      6.71 o
  -3   3  19       37.81       54.42      5.47 o
  -2   3  19       36.46       42.66      5.20 o
  -1   3  19       38.48       44.43      5.00 o
   0   3  19       73.49       78.27      5.56 o
   1   3  19       55.57       53.03      4.58 o
   2   3  19       53.40       51.12      4.58 o
   3   3  19       27.36       22.68      3.66 o
   4   3  19        2.58        4.14      5.15 o
  -4   4  19       13.99       14.45      4.79 o
  -3   4  19       31.46       40.18      5.12 o
  -2   4  19        8.39       23.78      4.37 o
  -1   4  19        3.10        6.87      3.55 o
   0   4  19       28.34       27.33      5.06 o
   1   4  19       29.43       33.39      4.73 o
   2   4  19        0.08        4.63      3.36 o
   3   4  19       31.07       24.56      4.47 o
   4   4  19        5.84       11.48      5.70 o
  -4   5  19       56.32       58.93      7.10 o
  -3   5  19        0.02        1.64      4.04 o
  -2   5  19       45.60       51.21      5.88 o
  -1   5  19       47.30       48.12      5.79 o
   0   5  19        8.95       11.60      5.44 o
   1   5  19       42.46       57.20      6.87 o
   2   5  19        0.42        0.66      3.87 o
   3   5  19        0.01        3.19      3.43 o
  -3   6  19        7.52        2.52      6.90 o
  -2   6  19        0.00       -2.04      3.47 o
  -1   6  19        1.91        3.18      3.89 o
   0   6  19        0.18        5.69      4.27 o
   1   6  19        0.03        0.03      4.00 o
   2   6  19        8.00        8.10      4.56 o
  -1   7  19       21.69       21.27      5.40 o
   0   7  19       22.82       21.96      5.57 o
  -5   0  20       50.89       51.27     13.95 o
  -4   0  20       59.93       63.56      8.67 o
  -3   0  20        8.60       11.90      8.95 o
  -2   0  20      286.45      282.39     11.11 o
  -1   0  20      121.38      132.76     12.73 o
   0   0  20       62.96       66.10      8.30 o
   1   0  20       42.61       37.74     16.85 o
   2   0  20        1.04       -1.26      4.47 o
   3   0  20        6.35        7.81      8.21 o
   4   0  20       36.09       36.02      7.35 o
  -5   1  20       14.07       15.17      5.76 o
  -4   1  20       50.74       65.84      6.16 o
  -3   1  20       75.54       72.26      5.65 o
  -2   1  20        7.95       11.06      2.92 o
  -1   1  20       38.69       44.77      4.48 o
   0   1  20        6.93        6.64      2.85 o
   1   1  20        2.79        3.84      3.21 o
   2   1  20        3.08        1.58      3.37 o
   3   1  20        4.82        0.91      3.02 o
   4   1  20       38.41       37.60      5.25 o
  -4   2  20       12.29       13.75      4.48 o
  -3   2  20        1.53       -2.41      2.74 o
  -2   2  20       29.98       38.52      4.98 o
  -1   2  20        9.63        3.95      2.94 o
   0   2  20       22.30       22.97      5.19 o
   1   2  20        5.14        5.66      3.04 o
   2   2  20       64.85       67.15      5.24 o
   3   2  20       24.23       17.71      3.75 o
   4   2  20        9.92       11.43      4.83 o
  -4   3  20        0.83        0.48      3.87 o
  -3   3  20       34.67       37.93      4.87 o
  -2   3  20       59.52       65.21      6.09 o
  -1   3  20        0.12        4.21      5.62 o
   0   3  20        2.64        3.55      3.07 o
   1   3  20        1.00        0.24      2.92 o
   2   3  20        6.08       -2.19      3.17 o
   3   3  20        0.43        0.67      3.33 o
  -3   4  20        1.88       -3.01      4.90 o
  -2   4  20      126.72      137.61      8.54 o
  -1   4  20        2.01        5.06      5.94 o
   0   4  20       85.59      100.29      7.36 o
   1   4  20        5.57        3.77      4.15 o
   2   4  20       19.49       30.59      4.80 o
   3   4  20        0.01        2.25      3.52 o
  -3   5  20       29.68       28.14      6.38 o
  -2   5  20       14.80       17.24      4.66 o
  -1   5  20       51.52       55.23      6.08 o
   0   5  20       12.60        5.93      3.96 o
   1   5  20        5.28       13.36      4.77 o
   2   5  20        3.22        6.49      4.48 o
  -1   6  20        7.66        3.45      4.05 o
   0   6  20       47.24       53.67      7.18 o
  -4   1  21       14.41       12.52      4.49 o
  -3   1  21        0.91        1.57      3.02 o
  -2   1  21       61.63       72.45      6.17 o
  -1   1  21        2.31        2.91      4.07 o
   0   1  21        7.53        9.04      3.67 o
   1   1  21       13.78       19.73      4.32 o
   2   1  21        0.02       -3.12      3.15 o
   3   1  21       19.33       28.40      4.20 o
  -3   2  21       31.39       32.44      5.88 o
  -2   2  21       23.70       10.78      4.14 o
  -1   2  21        7.58        7.81      3.79 o
   0   2  21       27.57       38.83      7.07 o
   1   2  21        0.89        4.35      3.42 o
   2   2  21        2.24        0.55      3.01 o
   3   2  21        2.31        2.01      3.44 o
  -3   3  21        2.16        1.06      4.12 o
  -2   3  21       82.51       90.73      7.16 o
  -1   3  21       33.90       43.10      5.42 o
   0   3  21       41.30       51.97      5.10 o
   1   3  21        8.32        6.17      3.88 o
   2   3  21       47.88       52.38      5.88 o
  -2   4  21        9.81       18.05      4.60 o
  -1   4  21       57.03       63.42      7.99 o
   0   4  21       18.06       18.26      4.56 o
   1   4  21       34.07       31.73      5.36 o
  -1   5  21        0.03        0.69      3.91 o
   0   5  21        0.53       -0.43      3.86 o
  -3   0  22       13.01       10.96      5.47 o
  -2   0  22       96.14      141.20     16.58 o
  -1   0  22       66.16       74.73      9.59 o
   0   0  22       37.16       51.98      8.67 o
   1   0  22       52.15       65.20      9.06 o
   2   0  22        0.03       -3.89      4.69 o
  -2   1  22       12.12        1.38      4.17 o
  -1   1  22        0.53       -3.90      3.53 o
   0   1  22       73.73       86.53      7.24 o
   1   1  22       24.91       22.30      4.69 o
   2   1  22       23.27       25.18      4.85 o
  -2   2  22        5.78       12.52      4.17 o
  -1   2  22       41.30       53.28      7.19 o
   0   2  22       36.70       41.05      5.67 o
   1   2  22        7.94        5.90      3.95 o
  -1   3  22       18.42       23.63      4.87 o
   0   3  22       26.54       32.99      8.79 o
 
